# Supplementary material for: A mixed culture of bacterial cells enables an economic DNA storage on a large scale
Source: Commun Biol. 2020 Jul 31;3:416. doi: 10.1038/s42003-020-01141-7 (PMC7395121; doi:10.1038/s42003-020-01141-7)
Supplement: Supplementary file 3 — Supplementary Data [file 42003_2020_1141_MOESM3_ESM.xlsx]

## Sheet: Fig.2b
2b				Mean	STDEV
1 F	46729	47392	46113	46744.7	522.267
3 F	20179	21034	20258	20490.3	385.781
5 F	20460	20862	20759	20693.7	170.494

## Sheet: Fig.2c
2c		Substitution			Mean	STDEV
1F	nt	0.00788796	0.00789234	0.00788071	0.007887	5.87709e-06
		Indel			Mean	STDEV
	nt	0.00248537	0.00247785	0.00248378	0.00248234	3.96179e-06
		Substitution			Mean	STDEV
3F	nt	0.00609032	0.00611201	0.00609735	0.00609989	1.10674e-05
		Indel			Mean	STDEV
	nt	0.00251429	0.00251339	0.0025196	0.00251576	3.35583e-06
		Substitution			Mean	STDEV
5F	nt	0.00759954	0.00758695	0.00757538	0.00758729	1.20841e-05
		Indel			Mean	STDEV
	nt	0.00218576	0.00219129	0.00218305	0.0021867	4.20097e-06
		Substitution			Mean	STDEV
per-Liquid	nt	0.00535208	0.00534744	0.00535303	0.00535085	2.9893e-06
		Indel			Mean	STDEV
	nt	0.00246078	0.00246542	0.00246305	0.00246308	2.31941e-06

## Sheet: Fig.2d
2d				Mean	STDEV
1F	150	200	200	183.333	23.5702	(x)
3F	350	320	250	306.667	41.8994	(x)
5F	250	270	300	273.333	20.548	(x)
Liquid	120	80	100	100	16.3299	(x)

## Sheet: Fig.3b
3b	1F 1st					1F 5th
	Oligo rank		reads	Oligo Frequency		Oligo rank		reads	Oligo Frequency
	1	ID1	1862	0.000109834		1	ID1	1997	9.12238e-05
	2	ID2	2682	0.000158203		2	ID2	2704	0.00012352
	3	ID3	1087	6.41188e-05		3	ID3	1383	6.3176e-05
	4	ID4	986	5.81611e-05		4	ID4	970	4.431e-05
	5	ID5	2039	0.000120274		5	ID5	2531	0.000115617
	6	ID6	1240	7.31438e-05		6	ID6	1336	6.1029e-05
	7	ID7	381	2.2474e-05		7	ID7	191	8.72496e-06
	8	ID8	886	5.22624e-05		8	ID8	1148	5.24411e-05
	9	ID9	539	3.17939e-05		9	ID9	561	2.56267e-05
	10	ID10	443	2.61312e-05		10	ID10	764	3.48998e-05
	11	ID11	1613	9.51459e-05		11	ID11	2096	9.57461e-05
	12	ID12	712	4.19987e-05		12	ID12	743	3.39405e-05
	13	ID13	2343	0.000138206		13	ID13	2464	0.000112557
	14	ID14	674	3.97572e-05		14	ID14	672	3.06972e-05
	15	ID15	7462	0.00044016		15	ID15	14722	0.000672507
	16	ID16	3028	0.000178612		16	ID16	2843	0.000129869
	17	ID17	2563	0.000151183		17	ID17	3317	0.000151522
	18	ID18	1617	9.53818e-05		18	ID18	1969	8.99447e-05
	19	ID19	1684	9.9334e-05		19	ID19	2394	0.000109359
	20	ID20	588	3.46843e-05		20	ID20	656	2.99663e-05
	21	ID21	1722	0.000101575		21	ID21	1694	7.73826e-05
	22	ID22	2394	0.000141215		22	ID22	2610	0.000119226
	23	ID23	450	2.65441e-05		23	ID23	404	1.84549e-05
	24	ID24	5183	0.000305729		24	ID24	7423	0.000339086
	25	ID25	1300	7.6683e-05		25	ID25	1708	7.80221e-05
	26	ID26	505	2.97884e-05		26	ID26	459	2.09673e-05
	27	ID27	1008	5.94588e-05		27	ID27	1084	4.95176e-05
	28	ID28	310	1.82859e-05		28	ID28	328	1.49832e-05
	29	ID29	3550	0.000209404		29	ID29	5595	0.000255582
	30	ID30	353	2.08224e-05		30	ID30	571	2.60835e-05
	31	ID31	254	1.49827e-05		31	ID31	247	1.12831e-05
	32	ID32	666	3.92853e-05		32	ID32	1175	5.36745e-05
	33	ID33	4390	0.000258953		33	ID33	6432	0.000293816
	34	ID34	2733	0.000161211		34	ID34	2592	0.000118404
	35	ID35	1349	7.95733e-05		35	ID35	1243	5.67807e-05
	36	ID36	265	1.56315e-05		36	ID36	65	2.96923e-06
	37	ID37	507	2.99064e-05		37	ID37	493	2.25204e-05
	38	ID38	683	4.02881e-05		38	ID38	1017	4.6457e-05
	39	ID39	928	5.47399e-05		39	ID39	960	4.38532e-05
	40	ID40	138	8.14019e-06		40	ID40	68	3.10627e-06
	41	ID41	1930	0.000113845		41	ID41	3884	0.000177423
	42	ID42	602	3.55101e-05		42	ID42	593	2.70885e-05
	43	ID43	1013	5.97537e-05		43	ID43	791	3.61332e-05
	44	ID44	82	4.83693e-06		44	ID44	99	4.52236e-06
	45	ID45	738	4.35323e-05		45	ID45	896	4.09296e-05
	46	ID46	580	3.42124e-05		46	ID46	765	3.49455e-05
	47	ID47	1236	7.29078e-05		47	ID47	1371	6.26278e-05
	48	ID48	575	3.39175e-05		48	ID48	694	3.17022e-05
	49	ID49	1183	6.97815e-05		49	ID49	1263	5.76943e-05
	50	ID50	2114	0.000124698		50	ID50	2413	0.000110227
	51	ID51	3249	0.000191648		51	ID51	3886	0.000177514
	52	ID52	464	2.73699e-05		52	ID52	520	2.37538e-05
	53	ID53	999	5.89279e-05		53	ID53	1010	4.61372e-05
	54	ID54	1921	0.000113314		54	ID54	1890	8.6336e-05
	55	ID55	29	1.71062e-06		55	ID55	85	3.88283e-06
	56	ID56	557	3.28557e-05		56	ID56	314	1.43436e-05
	57	ID57	2238	0.000132013		57	ID57	2507	0.000114521
	58	ID58	1725	0.000101752		58	ID58	2029	9.26855e-05
	59	ID59	553	3.26198e-05		59	ID59	583	2.66317e-05
	60	ID60	831	4.90181e-05		60	ID60	955	4.36248e-05
	61	ID61	430	2.53644e-05		61	ID61	501	2.28859e-05
	62	ID62	1848	0.000109008		62	ID62	2200	0.000100497
	63	ID63	2234	0.000131777		63	ID63	2967	0.000135534
	64	ID64	1390	8.19918e-05		64	ID64	1073	4.90151e-05
	65	ID65	1511	8.91292e-05		65	ID65	1272	5.81055e-05
	66	ID66	34	2.00556e-06		66	ID66	26	1.18769e-06
	67	ID67	2168	0.000127884		67	ID67	1947	8.89397e-05
	68	ID68	3444	0.000203151		68	ID68	4280	0.000195512
	69	ID69	261	1.53956e-05		69	ID69	293	1.33844e-05
	70	ID70	1317	7.76858e-05		70	ID70	1158	5.28979e-05
	71	ID71	1525	8.9955e-05		71	ID71	2156	9.84869e-05
	72	ID72	1660	9.79183e-05		72	ID72	3387	0.00015472
	73	ID73	832	4.90771e-05		73	ID73	875	3.99704e-05
	74	ID74	1299	7.6624e-05		74	ID74	1458	6.6602e-05
	75	ID75	2846	0.000167877		75	ID75	6726	0.000307246
	76	ID76	1401	8.26407e-05		76	ID76	2030	9.27312e-05
	77	ID77	11	6.48856e-07		77	ID77	2	9.13608e-08
	78	ID78	489	2.88446e-05		78	ID78	611	2.79107e-05
	79	ID79	2503	0.000147644		79	ID79	3942	0.000180072
	80	ID80	5499	0.000324369		80	ID80	8522	0.000389288
	81	ID81	1719	0.000101399		81	ID81	1690	7.71999e-05
	82	ID82	6134	0.000361826		82	ID82	10749	0.000491019
	83	ID83	995	5.8692e-05		83	ID83	1113	5.08423e-05
	84	ID84	1549	9.13707e-05		84	ID84	1846	8.4326e-05
	85	ID85	1083	6.38828e-05		85	ID85	1165	5.32177e-05
	86	ID86	197	1.16204e-05		86	ID86	239	1.09176e-05
	87	ID87	1466	8.64748e-05		87	ID87	1390	6.34958e-05
	88	ID88	1122	6.61833e-05		88	ID88	1197	5.46794e-05
	89	ID89	2852	0.000168231		89	ID89	5163	0.000235848
	90	ID90	0	0		90	ID90	0	0
	91	ID91	6422	0.000378814		91	ID91	10076	0.000460276
	92	ID92	407	2.40077e-05		92	ID92	429	1.95969e-05
	93	ID93	2687	0.000158498		93	ID93	3018	0.000137863
	94	ID94	1077	6.35289e-05		94	ID94	1315	6.00697e-05
	95	ID95	1836	0.0001083		95	ID95	1851	8.45544e-05
	96	ID96	1214	7.16101e-05		96	ID96	1500	6.85206e-05
	97	ID97	2370	0.000139799		97	ID97	4044	0.000184732
	98	ID98	1193	7.03714e-05		98	ID98	2538	0.000115937
	99	ID99	1307	7.70959e-05		99	ID99	1369	6.25365e-05
	100	ID100	216	1.27412e-05		100	ID100	186	8.49655e-06
	101	ID101	287	1.69292e-05		101	ID101	231	1.05522e-05
	102	ID102	686	4.0465e-05		102	ID102	699	3.19306e-05
	103	ID103	887	5.23214e-05		103	ID103	988	4.51322e-05
	104	ID104	456	2.6898e-05		104	ID104	549	2.50785e-05
	105	ID105	2556	0.000150771		105	ID105	2480	0.000113287
	106	ID106	3201	0.000188817		106	ID106	3998	0.00018263
	107	ID107	3159	0.00018634		107	ID107	3064	0.000139965
	108	ID108	451	2.66031e-05		108	ID108	581	2.65403e-05
	109	ID109	1609	9.49099e-05		109	ID109	2027	9.25942e-05
	110	ID110	2205	0.000130066		110	ID110	4752	0.000217073
	111	ID111	2648	0.000156197		111	ID111	3935	0.000179752
	112	ID112	1095	6.45907e-05		112	ID112	1108	5.06139e-05
	113	ID113	2489	0.000146818		113	ID113	2546	0.000116302
	114	ID114	859	5.06698e-05		114	ID114	889	4.06099e-05
	115	ID115	2423	0.000142925		115	ID115	3615	0.000165135
	116	ID116	3427	0.000202148		116	ID116	3669	0.000167601
	117	ID117	949	5.59786e-05		117	ID117	1067	4.8741e-05
	118	ID118	2055	0.000121218		118	ID118	2333	0.000106572
	119	ID119	2406	0.000141923		119	ID119	2286	0.000104425
	120	ID120	1460	8.61209e-05		120	ID120	1699	7.7611e-05
	121	ID121	3304	0.000194893		121	ID121	4012	0.00018327
	122	ID122	2275	0.000134195		122	ID122	5331	0.000243522
	123	ID123	2064	0.000121749		123	ID123	3433	0.000156821
	124	ID124	99	5.8397e-06		124	ID124	108	4.93348e-06
	125	ID125	0	0		125	ID125	0	0
	126	ID126	343	2.02325e-05		126	ID126	305	1.39325e-05
	127	ID127	757	4.46531e-05		127	ID127	783	3.57678e-05
	128	ID128	631	3.72207e-05		128	ID128	751	3.4306e-05
	129	ID129	1	5.89869e-08		129	ID129	0	0
	130	ID130	988	5.82791e-05		130	ID130	1151	5.25781e-05
	131	ID131	732	4.31784e-05		131	ID131	816	3.72752e-05
	132	ID132	790	4.65997e-05		132	ID132	763	3.48541e-05
	133	ID133	1642	9.68565e-05		133	ID133	2165	9.88981e-05
	134	ID134	2491	0.000146936		134	ID134	3608	0.000164815
	135	ID135	1238	7.30258e-05		135	ID135	1667	7.61492e-05
	136	ID136	955	5.63325e-05		136	ID136	1016	4.64113e-05
	137	ID137	1346	7.93964e-05		137	ID137	2860	0.000130646
	138	ID138	2255	0.000133015		138	ID138	2744	0.000125347
	139	ID139	644	3.79876e-05		139	ID139	620	2.83218e-05
	140	ID140	210	1.23873e-05		140	ID140	264	1.20596e-05
	141	ID141	1741	0.000102696		141	ID141	2995	0.000136813
	142	ID142	1371	8.08711e-05		142	ID142	1509	6.89317e-05
	143	ID143	2953	0.000174188		143	ID143	4872	0.000222555
	144	ID144	402	2.37127e-05		144	ID144	428	1.95512e-05
	145	ID145	1372	8.093e-05		145	ID145	1520	6.94342e-05
	146	ID146	284	1.67523e-05		146	ID146	334	1.52573e-05
	147	ID147	607	3.58051e-05		147	ID147	726	3.3164e-05
	148	ID148	1933	0.000114022		148	ID148	2146	9.80301e-05
	149	ID149	1535	9.05449e-05		149	ID149	1747	7.98037e-05
	150	ID150	853	5.03158e-05		150	ID150	824	3.76407e-05
	151	ID151	2827	0.000166756		151	ID151	3055	0.000139554
	152	ID152	744	4.38863e-05		152	ID152	1283	5.8608e-05
	153	ID153	162	9.55588e-06		153	ID153	162	7.40023e-06
	154	ID154	2548	0.000150299		154	ID154	3051	0.000139371
	155	ID155	239	1.40979e-05		155	ID155	227	1.03695e-05
	156	ID156	6	3.53921e-07		156	ID156	13	5.93845e-07
	157	ID157	1831	0.000108005		157	ID157	1437	6.56427e-05
	158	ID158	951	5.60966e-05		158	ID158	995	4.5452e-05
	159	ID159	1844	0.000108772		159	ID159	1951	8.91225e-05
	160	ID160	594	3.50382e-05		160	ID160	843	3.85086e-05
	161	ID161	857	5.05518e-05		161	ID161	906	4.13864e-05
	162	ID162	1215	7.16691e-05		162	ID162	1295	5.91561e-05
	163	ID163	1677	9.89211e-05		163	ID163	1396	6.37698e-05
	164	ID164	200	1.17974e-05		164	ID164	240	1.09633e-05
	165	ID165	538	3.1735e-05		165	ID165	483	2.20636e-05
	166	ID166	1312	7.73908e-05		166	ID166	1344	6.13945e-05
	167	ID167	8	4.71895e-07		167	ID167	3	1.37041e-07
	168	ID168	1880	0.000110895		168	ID168	2034	9.29139e-05
	169	ID169	114	6.72451e-06		169	ID169	135	6.16685e-06
	170	ID170	4113	0.000242613		170	ID170	5727	0.000261612
	171	ID171	2429	0.000143279		171	ID171	3193	0.000145858
	172	ID172	1357	8.00452e-05		172	ID172	1579	7.21294e-05
	173	ID173	1276	7.52673e-05		173	ID173	1333	6.0892e-05
	174	ID174	462	2.7252e-05		174	ID174	550	2.51242e-05
	175	ID175	2567	0.000151419		175	ID175	2911	0.000132976
	176	ID176	1522	8.97781e-05		176	ID176	1389	6.34501e-05
	177	ID177	239	1.40979e-05		177	ID177	209	9.5472e-06
	178	ID178	155	9.14297e-06		178	ID178	124	5.66437e-06
	179	ID179	1529	9.0191e-05		179	ID179	2040	9.3188e-05
	180	ID180	574	3.38585e-05		180	ID180	656	2.99663e-05
	181	ID181	1610	9.49689e-05		181	ID181	2012	9.1909e-05
	182	ID182	2237	0.000131954		182	ID182	2426	0.000110821
	183	ID183	2501	0.000147526		183	ID183	3559	0.000162577
	184	ID184	828	4.88412e-05		184	ID184	652	2.97836e-05
	185	ID185	763	4.5007e-05		185	ID185	853	3.89654e-05
	186	ID186	305	1.7991e-05		186	ID186	440	2.00994e-05
	187	ID187	251	1.48057e-05		187	ID187	250	1.14201e-05
	188	ID188	2815	0.000166048		188	ID188	2905	0.000132702
	189	ID189	325	1.91707e-05		189	ID189	290	1.32473e-05
	190	ID190	2	1.17974e-07		190	ID190	0	0
	191	ID191	1231	7.26129e-05		191	ID191	1275	5.82425e-05
	192	ID192	1083	6.38828e-05		192	ID192	1416	6.46834e-05
	193	ID193	1870	0.000110306		193	ID193	5154	0.000235437
	194	ID194	956	5.63915e-05		194	ID194	1246	5.69178e-05
	195	ID195	2953	0.000174188		195	ID195	4989	0.0002279
	196	ID196	377	2.22381e-05		196	ID196	343	1.56684e-05
	197	ID197	1039	6.12874e-05		197	ID197	1063	4.85583e-05
	198	ID198	484	2.85497e-05		198	ID198	483	2.20636e-05
	199	ID199	4698	0.000277121		199	ID199	6910	0.000315652
	200	ID200	1616	9.53229e-05		200	ID200	1039	4.74619e-05
	201	ID201	2538	0.000149709		201	ID201	4081	0.000186422
	202	ID202	225	1.32721e-05		202	ID202	217	9.91265e-06
	203	ID203	408	2.40667e-05		203	ID203	580	2.64946e-05
	204	ID204	793	4.67766e-05		204	ID204	1091	4.98373e-05
	205	ID205	1142	6.73631e-05		205	ID205	1138	5.19843e-05
	206	ID206	466	2.74879e-05		206	ID206	555	2.53526e-05
	207	ID207	1422	8.38794e-05		207	ID207	1388	6.34044e-05
	208	ID208	2517	0.00014847		208	ID208	2914	0.000133113
	209	ID209	2718	0.000160326		209	ID209	2758	0.000125987
	210	ID210	1041	6.14054e-05		210	ID210	1097	5.01114e-05
	211	ID211	1325	7.81577e-05		211	ID211	1815	8.29099e-05
	212	ID212	381	2.2474e-05		212	ID212	705	3.22047e-05
	213	ID213	4423	0.000260899		213	ID213	7596	0.000346988
	214	ID214	511	3.01423e-05		214	ID214	717	3.27528e-05
	215	ID215	1696	0.000100042		215	ID215	1785	8.15395e-05
	216	ID216	2743	0.000161801		216	ID216	3289	0.000150243
	217	ID217	995	5.8692e-05		217	ID217	1073	4.90151e-05
	218	ID218	871	5.13776e-05		218	ID218	795	3.63159e-05
	219	ID219	1721	0.000101516		219	ID219	2791	0.000127494
	220	ID220	203	1.19743e-05		220	ID220	127	5.80141e-06
	221	ID221	2754	0.00016245		221	ID221	3844	0.000175595
	222	ID222	927	5.46809e-05		222	ID222	1044	4.76903e-05
	223	ID223	2417	0.000142571		223	ID223	4409	0.000201405
	224	ID224	1102	6.50036e-05		224	ID224	1377	6.29019e-05
	225	ID225	401	2.36538e-05		225	ID225	416	1.9003e-05
	226	ID226	802	4.73075e-05		226	ID226	811	3.70468e-05
	227	ID227	1872	0.000110424		227	ID227	2010	9.18176e-05
	228	ID228	502	2.96114e-05		228	ID228	647	2.95552e-05
	229	ID229	1107	6.52985e-05		229	ID229	1364	6.23081e-05
	230	ID230	4790	0.000282547		230	ID230	5801	0.000264992
	231	ID231	588	3.46843e-05		231	ID231	536	2.44847e-05
	232	ID232	348	2.05274e-05		232	ID232	266	1.2151e-05
	233	ID233	944	5.56836e-05		233	ID233	1963	8.96706e-05
	234	ID234	2644	0.000155961		234	ID234	3305	0.000150974
	235	ID235	572	3.37405e-05		235	ID235	675	3.08343e-05
	236	ID236	582	3.43304e-05		236	ID236	715	3.26615e-05
	237	ID237	1789	0.000105528		237	ID237	2129	9.72536e-05
	238	ID238	1457	8.59439e-05		238	ID238	2352	0.00010744
	239	ID239	1749	0.000103168		239	ID239	1697	7.75196e-05
	240	ID240	11	6.48856e-07		240	ID240	0	0
	241	ID241	1685	9.93929e-05		241	ID241	1785	8.15395e-05
	242	ID242	1890	0.000111485		242	ID242	2493	0.000113881
	243	ID243	1571	9.26684e-05		243	ID243	1523	6.95713e-05
	244	ID244	1850	0.000109126		244	ID244	3152	0.000143985
	245	ID245	1314	7.75088e-05		245	ID245	1273	5.81512e-05
	246	ID246	1933	0.000114022		246	ID246	1813	8.28186e-05
	247	ID247	492	2.90216e-05		247	ID247	538	2.45761e-05
	248	ID248	399	2.35358e-05		248	ID248	404	1.84549e-05
	249	ID249	2156	0.000127176		249	ID249	2944	0.000134483
	250	ID250	1774	0.000104643		250	ID250	2303	0.000105202
	251	ID251	900	5.30882e-05		251	ID251	1079	4.92892e-05
	252	ID252	37	2.18252e-06		252	ID252	2	9.13608e-08
	253	ID253	141	8.31715e-06		253	ID253	201	9.18176e-06
	254	ID254	1952	0.000115142		254	ID254	1894	8.65187e-05
	255	ID255	490	2.89036e-05		255	ID255	733	3.34837e-05
	256	ID256	223	1.31541e-05		256	ID256	209	9.5472e-06
	257	ID257	1217	7.17871e-05		257	ID257	1513	6.91144e-05
	258	ID258	1266	7.46774e-05		258	ID258	1448	6.61452e-05
	259	ID259	1256	7.40876e-05		259	ID259	1237	5.65067e-05
	260	ID260	914	5.3914e-05		260	ID260	799	3.64986e-05
	261	ID261	1575	9.29044e-05		261	ID261	2142	9.78474e-05
	262	ID262	1541	9.08988e-05		262	ID262	1715	7.83419e-05
	263	ID263	743	4.38273e-05		263	ID263	845	3.85999e-05
	264	ID264	479	2.82547e-05		264	ID264	528	2.41193e-05
	265	ID265	4305	0.000253939		265	ID265	3820	0.000174499
	266	ID266	1411	8.32305e-05		266	ID266	2231	0.000101913
	267	ID267	2787	0.000164397		267	ID267	5393	0.000246354
	268	ID268	1279	7.54443e-05		268	ID268	2442	0.000111552
	269	ID269	854	5.03748e-05		269	ID269	899	4.10667e-05
	270	ID270	3319	0.000195778		270	ID270	4578	0.000209125
	271	ID271	3274	0.000193123		271	ID271	2562	0.000117033
	272	ID272	0	0		272	ID272	0	0
	273	ID273	530	3.12631e-05		273	ID273	654	2.9875e-05
	274	ID274	1112	6.55934e-05		274	ID274	1415	6.46378e-05
	275	ID275	2411	0.000142217		275	ID275	4127	0.000188523
	276	ID276	1245	7.34387e-05		276	ID276	1506	6.87947e-05
	277	ID277	1047	6.17593e-05		277	ID277	2528	0.00011548
	278	ID278	192	1.13255e-05		278	ID278	144	6.57798e-06
	279	ID279	643	3.79286e-05		279	ID279	564	2.57637e-05
	280	ID280	1358	8.01042e-05		280	ID280	1234	5.63696e-05
	281	ID281	6	3.53921e-07		281	ID281	11	5.02484e-07
	282	ID282	2810	0.000165753		282	ID282	2941	0.000134346
	283	ID283	66	3.89314e-06		283	ID283	78	3.56307e-06
	284	ID284	1515	8.93652e-05		284	ID284	1434	6.55057e-05
	285	ID285	1532	9.0368e-05		285	ID285	1570	7.17182e-05
	286	ID286	795	4.68946e-05		286	ID286	973	4.4447e-05
	287	ID287	1652	9.74464e-05		287	ID287	1887	8.61989e-05
	288	ID288	4260	0.000251284		288	ID288	6352	0.000290162
	289	ID289	139	8.19918e-06		289	ID289	135	6.16685e-06
	290	ID290	890	5.24984e-05		290	ID290	877	4.00617e-05
	291	ID291	1288	7.59751e-05		291	ID291	1281	5.85166e-05
	292	ID292	2162	0.00012753		292	ID292	2451	0.000111963
	293	ID293	2892	0.00017059		293	ID293	2911	0.000132976
	294	ID294	1324	7.80987e-05		294	ID294	1078	4.92435e-05
	295	ID295	893	5.26753e-05		295	ID295	841	3.84172e-05
	296	ID296	496	2.92575e-05		296	ID296	1017	4.6457e-05
	297	ID297	336	1.98196e-05		297	ID297	437	1.99623e-05
	298	ID298	690	4.0701e-05		298	ID298	755	3.44887e-05
	299	ID299	999	5.89279e-05		299	ID299	1070	4.8878e-05
	300	ID300	337	1.98786e-05		300	ID300	262	1.19683e-05
	301	ID301	1000	5.89869e-05		301	ID301	955	4.36248e-05
	302	ID302	1748	0.000103109		302	ID302	2518	0.000115023
	303	ID303	2960	0.000174601		303	ID303	3888	0.000177605
	304	ID304	748	4.41222e-05		304	ID304	823	3.7595e-05
	305	ID305	1071	6.3175e-05		305	ID305	1337	6.10747e-05
	306	ID306	880	5.19085e-05		306	ID306	1162	5.30806e-05
	307	ID307	1026	6.05206e-05		307	ID307	1446	6.60539e-05
	308	ID308	1038	6.12284e-05		308	ID308	1498	6.84292e-05
	309	ID309	996	5.8751e-05		309	ID309	1005	4.59088e-05
	310	ID310	1919	0.000113196		310	ID310	2043	9.33251e-05
	311	ID311	371	2.18841e-05		311	ID311	338	1.544e-05
	312	ID312	1379	8.1343e-05		312	ID312	1804	8.24074e-05
	313	ID313	783	4.61868e-05		313	ID313	687	3.13824e-05
	314	ID314	847	4.99619e-05		314	ID314	961	4.38989e-05
	315	ID315	100	5.89869e-06		315	ID315	144	6.57798e-06
	316	ID316	699	4.12319e-05		316	ID316	1095	5.002e-05
	317	ID317	899	5.30292e-05		317	ID317	959	4.38075e-05
	318	ID318	539	3.17939e-05		318	ID318	443	2.02364e-05
	319	ID319	1730	0.000102047		319	ID319	2005	9.15892e-05
	320	ID320	1005	5.92818e-05		320	ID320	1148	5.24411e-05
	321	ID321	1246	7.34977e-05		321	ID321	1080	4.93348e-05
	322	ID322	3518	0.000207516		322	ID322	6853	0.000313048
	323	ID323	1476	8.70647e-05		323	ID323	1849	8.44631e-05
	324	ID324	0	0		324	ID324	0	0
	325	ID325	1432	8.44693e-05		325	ID325	1274	5.81968e-05
	326	ID326	5857	0.000345486		326	ID326	11092	0.000506687
	327	ID327	836	4.93131e-05		327	ID327	1204	5.49992e-05
	328	ID328	1922	0.000113373		328	ID328	1930	8.81632e-05
	329	ID329	1674	9.87441e-05		329	ID329	2686	0.000122698
	330	ID330	2276	0.000134254		330	ID330	2707	0.000123657
	331	ID331	316	1.86399e-05		331	ID331	303	1.38412e-05
	332	ID332	1634	9.63846e-05		332	ID332	1410	6.44094e-05
	333	ID333	1089	6.42367e-05		333	ID333	1323	6.04352e-05
	334	ID334	901	5.31472e-05		334	ID334	1278	5.83796e-05
	335	ID335	895	5.27933e-05		335	ID335	1120	5.11621e-05
	336	ID336	1356	7.99863e-05		336	ID336	1783	8.14482e-05
	337	ID337	1004	5.92229e-05		337	ID337	1051	4.80101e-05
	338	ID338	914	5.3914e-05		338	ID338	979	4.47211e-05
	339	ID339	3070	0.00018109		339	ID339	5268	0.000240644
	340	ID340	876	5.16725e-05		340	ID340	1030	4.70508e-05
	341	ID341	2837	0.000167346		341	ID341	2761	0.000126124
	342	ID342	534	3.1499e-05		342	ID342	573	2.61749e-05
	343	ID343	77	4.54199e-06		343	ID343	14	6.39526e-07
	344	ID344	814	4.80153e-05		344	ID344	997	4.55434e-05
	345	ID345	3661	0.000215951		345	ID345	4925	0.000224976
	346	ID346	1542	9.09578e-05		346	ID346	2172	9.92178e-05
	347	ID347	890	5.24984e-05		347	ID347	977	4.46298e-05
	348	ID348	851	5.01979e-05		348	ID348	2300	0.000105065
	349	ID349	14	8.25817e-07		349	ID349	1	4.56804e-08
	350	ID350	1352	7.97503e-05		350	ID350	1484	6.77897e-05
	351	ID351	3266	0.000192651		351	ID351	4426	0.000202181
	352	ID352	454	2.67801e-05		352	ID352	465	2.12414e-05
	353	ID353	252	1.48647e-05		353	ID353	302	1.37955e-05
	354	ID354	1862	0.000109834		354	ID354	2220	0.00010141
	355	ID355	1507	8.88933e-05		355	ID355	2045	9.34164e-05
	356	ID356	710	4.18807e-05		356	ID356	905	4.13408e-05
	357	ID357	153	9.025e-06		357	ID357	205	9.36448e-06
	358	ID358	3136	0.000184983		358	ID358	5135	0.000234569
	359	ID359	685	4.0406e-05		359	ID359	1009	4.60915e-05
	360	ID360	1602	9.4497e-05		360	ID360	2777	0.000126854
	361	ID361	3626	0.000213887		361	ID361	3649	0.000166688
	362	ID362	1882	0.000111013		362	ID362	2504	0.000114384
	363	ID363	1287	7.59162e-05		363	ID363	1249	5.70548e-05
	364	ID364	875	5.16135e-05		364	ID364	2121	9.68881e-05
	365	ID365	793	4.67766e-05		365	ID365	1022	4.66854e-05
	366	ID366	2759	0.000162745		366	ID366	6432	0.000293816
	367	ID367	1551	9.14887e-05		367	ID367	1491	6.81095e-05
	368	ID368	632	3.72797e-05		368	ID368	648	2.96009e-05
	369	ID369	809	4.77204e-05		369	ID369	696	3.17936e-05
	370	ID370	2224	0.000131187		370	ID370	2654	0.000121236
	371	ID371	850	5.01389e-05		371	ID371	704	3.2159e-05
	372	ID372	629	3.71028e-05		372	ID372	769	3.51282e-05
	373	ID373	2815	0.000166048		373	ID373	3282	0.000149923
	374	ID374	1523	8.98371e-05		374	ID374	2137	9.7619e-05
	375	ID375	255	1.50417e-05		375	ID375	280	1.27905e-05
	376	ID376	947	5.58606e-05		376	ID376	911	4.16148e-05
	377	ID377	1950	0.000115024		377	ID377	3174	0.00014499
	378	ID378	1269	7.48544e-05		378	ID378	1368	6.24908e-05
	379	ID379	3260	0.000192297		379	ID379	3444	0.000157323
	380	ID380	616	3.63359e-05		380	ID380	795	3.63159e-05
	381	ID381	6100	0.00035982		381	ID381	9895	0.000452008
	382	ID382	3756	0.000221555		382	ID382	4782	0.000218444
	383	ID383	2563	0.000151183		383	ID383	2779	0.000126946
	384	ID384	2921	0.000172301		384	ID384	2825	0.000129047
	385	ID385	14	8.25817e-07		385	ID385	1	4.56804e-08
	386	ID386	4001	0.000236007		386	ID386	5456	0.000249232
	387	ID387	2762	0.000162922		387	ID387	5055	0.000230914
	388	ID388	1546	9.11938e-05		388	ID388	2656	0.000121327
	389	ID389	5550	0.000327377		389	ID389	10941	0.000499789
	390	ID390	1295	7.63881e-05		390	ID390	1433	6.546e-05
	391	ID391	1226	7.2318e-05		391	ID391	605	2.76366e-05
	392	ID392	666	3.92853e-05		392	ID392	638	2.91441e-05
	393	ID393	341	2.01145e-05		393	ID393	451	2.06019e-05
	394	ID394	1833	0.000108123		394	ID394	1823	8.32754e-05
	395	ID395	8561	0.000504987		395	ID395	10969	0.000501068
	396	ID396	2816	0.000166107		396	ID396	3519	0.000160749
	397	ID397	1065	6.28211e-05		397	ID397	3198	0.000146086
	398	ID398	1299	7.6624e-05		398	ID398	1318	6.02068e-05
	399	ID399	547	3.22658e-05		399	ID399	684	3.12454e-05
	400	ID400	843	4.9726e-05		400	ID400	919	4.19803e-05
	401	ID401	391	2.30639e-05		401	ID401	441	2.01451e-05
	402	ID402	763	4.5007e-05		402	ID402	779	3.5585e-05
	403	ID403	3385	0.000199671		403	ID403	3243	0.000148142
	404	ID404	11	6.48856e-07		404	ID404	20	9.13608e-07
	405	ID405	2397	0.000141392		405	ID405	3146	0.000143711
	406	ID406	260	1.53366e-05		406	ID406	334	1.52573e-05
	407	ID407	1569	9.25505e-05		407	ID407	1881	8.59248e-05
	408	ID408	1471	8.67697e-05		408	ID408	1703	7.77937e-05
	409	ID409	119	7.01944e-06		409	ID409	155	7.08046e-06
	410	ID410	688	4.0583e-05		410	ID410	559	2.55353e-05
	411	ID411	760	4.48301e-05		411	ID411	762	3.48085e-05
	412	ID412	847	4.99619e-05		412	ID412	1188	5.42683e-05
	413	ID413	1695	9.99828e-05		413	ID413	2186	9.98574e-05
	414	ID414	1561	9.20786e-05		414	ID414	1587	7.24948e-05
	415	ID415	2470	0.000145698		415	ID415	5030	0.000229772
	416	ID416	370	2.18252e-05		416	ID416	404	1.84549e-05
	417	ID417	329	1.94067e-05		417	ID417	362	1.65363e-05
	418	ID418	223	1.31541e-05		418	ID418	263	1.20139e-05
	419	ID419	1439	8.48822e-05		419	ID419	1652	7.5464e-05
	420	ID420	1706	0.000100632		420	ID420	1983	9.05842e-05
	421	ID421	527	3.10861e-05		421	ID421	674	3.07886e-05
	422	ID422	842	4.9667e-05		422	ID422	747	3.41233e-05
	423	ID423	415	2.44796e-05		423	ID423	372	1.69931e-05
	424	ID424	733	4.32374e-05		424	ID424	578	2.64033e-05
	425	ID425	1042	6.14644e-05		425	ID425	1165	5.32177e-05
	426	ID426	753	4.44171e-05		426	ID426	838	3.82802e-05
	427	ID427	947	5.58606e-05		427	ID427	1106	5.05225e-05
	428	ID428	664	3.91673e-05		428	ID428	737	3.36665e-05
	429	ID429	3307	0.00019507		429	ID429	4030	0.000184092
	430	ID430	355	2.09404e-05		430	ID430	455	2.07846e-05
	431	ID431	3432	0.000202443		431	ID431	6661	0.000304277
	432	ID432	2241	0.00013219		432	ID432	2446	0.000111734
	433	ID433	1296	7.6447e-05		433	ID433	1173	5.35831e-05
	434	ID434	0	0		434	ID434	0	0
	435	ID435	456	2.6898e-05		435	ID435	418	1.90944e-05
	436	ID436	1853	0.000109303		436	ID436	2416	0.000110364
	437	ID437	399	2.35358e-05		437	ID437	367	1.67647e-05
	438	ID438	128	7.55032e-06		438	ID438	185	8.45087e-06
	439	ID439	3689	0.000217603		439	ID439	6020	0.000274996
	440	ID440	1123	6.62423e-05		440	ID440	1173	5.35831e-05
	441	ID441	3373	0.000198963		441	ID441	7659	0.000349866
	442	ID442	1251	7.37926e-05		442	ID442	1316	6.01154e-05
	443	ID443	1000	5.89869e-05		443	ID443	1242	5.67351e-05
	444	ID444	2059	0.000121454		444	ID444	2357	0.000107669
	445	ID445	1703	0.000100455		445	ID445	3111	0.000142112
	446	ID446	176	1.03817e-05		446	ID446	160	7.30886e-06
	447	ID447	1099	6.48266e-05		447	ID447	1244	5.68264e-05
	448	ID448	728	4.29425e-05		448	ID448	723	3.30269e-05
	449	ID449	1032	6.08745e-05		449	ID449	1250	5.71005e-05
	450	ID450	758	4.47121e-05		450	ID450	622	2.84132e-05
	451	ID451	1085	6.40008e-05		451	ID451	1244	5.68264e-05
	452	ID452	991	5.8456e-05		452	ID452	1364	6.23081e-05
	453	ID453	499	2.94345e-05		453	ID453	510	2.3297e-05
	454	ID454	587	3.46253e-05		454	ID454	734	3.35294e-05
	455	ID455	884	5.21444e-05		455	ID455	1102	5.03398e-05
	456	ID456	3939	0.000232349		456	ID456	5617	0.000256587
	457	ID457	138	8.14019e-06		457	ID457	130	5.93845e-06
	458	ID458	3050	0.00017991		458	ID458	5408	0.00024704
	459	ID459	2758	0.000162686		459	ID459	5151	0.0002353
	460	ID460	1444	8.51771e-05		460	ID460	1357	6.19883e-05
	461	ID461	568	3.35046e-05		461	ID461	675	3.08343e-05
	462	ID462	0	0		462	ID462	0	0
	463	ID463	1708	0.00010075		463	ID463	1955	8.93052e-05
	464	ID464	337	1.98786e-05		464	ID464	390	1.78154e-05
	465	ID465	2237	0.000131954		465	ID465	2465	0.000112602
	466	ID466	115	6.78349e-06		466	ID466	121	5.52733e-06
	467	ID467	1665	9.82132e-05		467	ID467	1861	8.50112e-05
	468	ID468	2120	0.000125052		468	ID468	1982	9.05386e-05
	469	ID469	982	5.79251e-05		469	ID469	953	4.35334e-05
	470	ID470	2922	0.00017236		470	ID470	5146	0.000235071
	471	ID471	687	4.0524e-05		471	ID471	680	3.10627e-05
	472	ID472	1811	0.000106825		472	ID472	3103	0.000141746
	473	ID473	1905	0.00011237		473	ID473	2064	9.42843e-05
	474	ID474	2177	0.000128415		474	ID474	2430	0.000111003
	475	ID475	5355	0.000315875		475	ID475	8207	0.000374899
	476	ID476	0	0		476	ID476	0	0
	477	ID477	5326	0.000314164		477	ID477	8617	0.000393628
	478	ID478	2068	0.000121985		478	ID478	1684	7.69258e-05
	479	ID479	331	1.95247e-05		479	ID479	351	1.60338e-05
	480	ID480	634	3.73977e-05		480	ID480	599	2.73626e-05
	481	ID481	1304	7.69189e-05		481	ID481	1600	7.30886e-05
	482	ID482	1801	0.000106235		482	ID482	1904	8.69755e-05
	483	ID483	1496	8.82444e-05		483	ID483	1720	7.85703e-05
	484	ID484	5338	0.000314872		484	ID484	8150	0.000372295
	485	ID485	1717	0.000101281		485	ID485	2505	0.000114429
	486	ID486	553	3.26198e-05		486	ID486	704	3.2159e-05
	487	ID487	4757	0.000280601		487	ID487	7761	0.000354526
	488	ID488	525	3.09681e-05		488	ID488	684	3.12454e-05
	489	ID489	2891	0.000170531		489	ID489	2925	0.000133615
	490	ID490	720	4.24706e-05		490	ID490	724	3.30726e-05
	491	ID491	698	4.11729e-05		491	ID491	682	3.1154e-05
	492	ID492	611	3.6041e-05		492	ID492	994	4.54063e-05
	493	ID493	55	3.24428e-06		493	ID493	12	5.48165e-07
	494	ID494	2380	0.000140389		494	ID494	4560	0.000208303
	495	ID495	2215	0.000130656		495	ID495	3273	0.000149512
	496	ID496	1674	9.87441e-05		496	ID496	2612	0.000119317
	497	ID497	952	5.61555e-05		497	ID497	960	4.38532e-05
	498	ID498	773	4.55969e-05		498	ID498	596	2.72255e-05
	499	ID499	561	3.30917e-05		499	ID499	588	2.68601e-05
	500	ID500	610	3.5982e-05		500	ID500	748	3.41689e-05
	501	ID501	303	1.7873e-05		501	ID501	344	1.57141e-05
	502	ID502	2321	0.000136909		502	ID502	2318	0.000105887
	503	ID503	903	5.32652e-05		503	ID503	942	4.30309e-05
	504	ID504	255	1.50417e-05		504	ID504	339	1.54857e-05
	505	ID505	925	5.45629e-05		505	ID505	1524	6.96169e-05
	506	ID506	469	2.76649e-05		506	ID506	455	2.07846e-05
	507	ID507	1210	7.13742e-05		507	ID507	1567	7.15812e-05
	508	ID508	14	8.25817e-07		508	ID508	31	1.41609e-06
	509	ID509	4409	0.000260073		509	ID509	7209	0.00032931
	510	ID510	867	5.11417e-05		510	ID510	811	3.70468e-05
	511	ID511	321	1.89348e-05		511	ID511	432	1.97339e-05
	512	ID512	434	2.56003e-05		512	ID512	505	2.30686e-05
	513	ID513	1602	9.4497e-05		513	ID513	1989	9.08583e-05
	514	ID514	1018	6.00487e-05		514	ID514	1349	6.16229e-05
	515	ID515	2043	0.00012051		515	ID515	2214	0.000101136
	516	ID516	1300	7.6683e-05		516	ID516	1535	7.01194e-05
	517	ID517	550	3.24428e-05		517	ID517	650	2.96923e-05
	518	ID518	1247	7.35567e-05		518	ID518	1004	4.58631e-05
	519	ID519	1859	0.000109657		519	ID519	2897	0.000132336
	520	ID520	453	2.67211e-05		520	ID520	395	1.80438e-05
	521	ID521	897	5.29113e-05		521	ID521	858	3.91938e-05
	522	ID522	759	4.47711e-05		522	ID522	658	3.00577e-05
	523	ID523	1492	8.80085e-05		523	ID523	1694	7.73826e-05
	524	ID524	2324	0.000137086		524	ID524	3150	0.000143893
	525	ID525	549	3.23838e-05		525	ID525	121	5.52733e-06
	526	ID526	117	6.90147e-06		526	ID526	118	5.39029e-06
	527	ID527	1266	7.46774e-05		527	ID527	1338	6.11204e-05
	528	ID528	1521	8.97191e-05		528	ID528	2096	9.57461e-05
	529	ID529	3529	0.000208165		529	ID529	4444	0.000203004
	530	ID530	2558	0.000150889		530	ID530	1265	5.77857e-05
	531	ID531	1872	0.000110424		531	ID531	3612	0.000164998
	532	ID532	1576	9.29634e-05		532	ID532	1599	7.3043e-05
	533	ID533	724	4.27065e-05		533	ID533	816	3.72752e-05
	534	ID534	1318	7.77448e-05		534	ID534	1568	7.16269e-05
	535	ID535	261	1.53956e-05		535	ID535	255	1.16485e-05
	536	ID536	168	9.9098e-06		536	ID536	202	9.22744e-06
	537	ID537	537	3.1676e-05		537	ID537	722	3.29813e-05
	538	ID538	2896	0.000170826		538	ID538	3457	0.000157917
	539	ID539	852	5.02568e-05		539	ID539	1052	4.80558e-05
	540	ID540	1627	9.59717e-05		540	ID540	3233	0.000147685
	541	ID541	181	1.06766e-05		541	ID541	149	6.80638e-06
	542	ID542	1072	6.3234e-05		542	ID542	1276	5.82882e-05
	543	ID543	796	4.69536e-05		543	ID543	981	4.48125e-05
	544	ID544	1608	9.4851e-05		544	ID544	1634	7.46418e-05
	545	ID545	916	5.4032e-05		545	ID545	1089	4.9746e-05
	546	ID546	1321	7.79217e-05		546	ID546	1517	6.92972e-05
	547	ID547	1078	6.35879e-05		547	ID547	1077	4.91978e-05
	548	ID548	2765	0.000163099		548	ID548	2992	0.000136676
	549	ID549	1388	8.18738e-05		549	ID549	1258	5.74659e-05
	550	ID550	374	2.20611e-05		550	ID550	881	4.02444e-05
	551	ID551	640	3.77516e-05		551	ID551	658	3.00577e-05
	552	ID552	976	5.75712e-05		552	ID552	909	4.15235e-05
	553	ID553	706	4.16448e-05		553	ID553	783	3.57678e-05
	554	ID554	2259	0.000133251		554	ID554	2087	9.5335e-05
	555	ID555	826	4.87232e-05		555	ID555	1040	4.75076e-05
	556	ID556	1433	8.45282e-05		556	ID556	1706	7.79308e-05
	557	ID557	619	3.65129e-05		557	ID557	1067	4.8741e-05
	558	ID558	1466	8.64748e-05		558	ID558	2061	9.41473e-05
	559	ID559	581	3.42714e-05		559	ID559	721	3.29356e-05
	560	ID560	2401	0.000141628		560	ID560	2450	0.000111917
	561	ID561	413	2.43616e-05		561	ID561	454	2.07389e-05
	562	ID562	860	5.07287e-05		562	ID562	582	2.6586e-05
	563	ID563	1812	0.000106884		563	ID563	2874	0.000131285
	564	ID564	2581	0.000152245		564	ID564	5318	0.000242928
	565	ID565	3043	0.000179497		565	ID565	4087	0.000186696
	566	ID566	855	5.04338e-05		566	ID566	841	3.84172e-05
	567	ID567	805	4.74845e-05		567	ID567	1008	4.60458e-05
	568	ID568	376	2.21791e-05		568	ID568	438	2.0008e-05
	569	ID569	847	4.99619e-05		569	ID569	1095	5.002e-05
	570	ID570	1444	8.51771e-05		570	ID570	1652	7.5464e-05
	571	ID571	866	5.10827e-05		571	ID571	1068	4.87867e-05
	572	ID572	3549	0.000209345		572	ID572	3399	0.000155268
	573	ID573	1221	7.2023e-05		573	ID573	1770	8.08543e-05
	574	ID574	2982	0.000175899		574	ID574	3677	0.000167967
	575	ID575	0	0		575	ID575	2	9.13608e-08
	576	ID576	2002	0.000118092		576	ID576	2004	9.15435e-05
	577	ID577	2437	0.000143751		577	ID577	3066	0.000140056
	578	ID578	640	3.77516e-05		578	ID578	937	4.28025e-05
	579	ID579	203	1.19743e-05		579	ID579	245	1.11917e-05
	580	ID580	1713	0.000101045		580	ID580	2291	0.000104654
	581	ID581	1443	8.51181e-05		581	ID581	1253	5.72375e-05
	582	ID582	839	4.949e-05		582	ID582	795	3.63159e-05
	583	ID583	3741	0.00022067		583	ID583	4395	0.000200765
	584	ID584	1130	6.66552e-05		584	ID584	1104	5.04312e-05
	585	ID585	1586	9.35532e-05		585	ID585	1698	7.75653e-05
	586	ID586	814	4.80153e-05		586	ID586	983	4.49038e-05
	587	ID587	283	1.66933e-05		587	ID587	539	2.46217e-05
	588	ID588	1300	7.6683e-05		588	ID588	1648	7.52813e-05
	589	ID589	828	4.88412e-05		589	ID589	1011	4.61829e-05
	590	ID590	768	4.53019e-05		590	ID590	566	2.58551e-05
	591	ID591	89	5.24984e-06		591	ID591	112	5.11621e-06
	592	ID592	6	3.53921e-07		592	ID592	2	9.13608e-08
	593	ID593	1218	7.18461e-05		593	ID593	1246	5.69178e-05
	594	ID594	1128	6.65372e-05		594	ID594	1235	5.64153e-05
	595	ID595	3488	0.000205746		595	ID595	6226	0.000284406
	596	ID596	1270	7.49134e-05		596	ID596	1336	6.1029e-05
	597	ID597	1743	0.000102814		597	ID597	3305	0.000150974
	598	ID598	506	2.98474e-05		598	ID598	604	2.7591e-05
	599	ID599	2343	0.000138206		599	ID599	3361	0.000153532
	600	ID600	265	1.56315e-05		600	ID600	556	2.53983e-05
	601	ID601	155	9.14297e-06		601	ID601	183	8.35951e-06
	602	ID602	1830	0.000107946		602	ID602	3128	0.000142888
	603	ID603	441	2.60132e-05		603	ID603	674	3.07886e-05
	604	ID604	972	5.73353e-05		604	ID604	1171	5.34918e-05
	605	ID605	2616	0.00015431		605	ID605	5548	0.000253435
	606	ID606	81	4.77794e-06		606	ID606	44	2.00994e-06
	607	ID607	2063	0.00012169		607	ID607	3838	0.000175321
	608	ID608	713	4.20577e-05		608	ID608	513	2.3434e-05
	609	ID609	177	1.04407e-05		609	ID609	188	8.58792e-06
	610	ID610	1573	9.27864e-05		610	ID610	1820	8.31383e-05
	611	ID611	2218	0.000130833		611	ID611	2375	0.000108491
	612	ID612	2079	0.000122634		612	ID612	3069	0.000140193
	613	ID613	1823	0.000107533		613	ID613	2261	0.000103283
	614	ID614	267	1.57495e-05		614	ID614	400	1.82722e-05
	615	ID615	1919	0.000113196		615	ID615	1992	9.09954e-05
	616	ID616	1257	7.41465e-05		616	ID616	1567	7.15812e-05
	617	ID617	1207	7.11972e-05		617	ID617	1257	5.74203e-05
	618	ID618	1345	7.93374e-05		618	ID618	1489	6.80181e-05
	619	ID619	2041	0.000120392		619	ID619	2263	0.000103375
	620	ID620	708	4.17627e-05		620	ID620	935	4.27112e-05
	621	ID621	110	6.48856e-06		621	ID621	136	6.21253e-06
	622	ID622	243	1.43338e-05		622	ID622	220	1.00497e-05
	623	ID623	791	4.66586e-05		623	ID623	838	3.82802e-05
	624	ID624	3629	0.000214064		624	ID624	6444	0.000294365
	625	ID625	1514	8.93062e-05		625	ID625	1389	6.34501e-05
	626	ID626	1533	9.04269e-05		626	ID626	1540	7.03478e-05
	627	ID627	2507	0.00014788		627	ID627	3060	0.000139782
	628	ID628	1140	6.72451e-05		628	ID628	1007	4.60002e-05
	629	ID629	1987	0.000117207		629	ID629	2045	9.34164e-05
	630	ID630	1810	0.000106766		630	ID630	1979	9.04015e-05
	631	ID631	2514	0.000148293		631	ID631	2615	0.000119454
	632	ID632	1482	8.74186e-05		632	ID632	1942	8.87113e-05
	633	ID633	1527	9.0073e-05		633	ID633	1677	7.6606e-05
	634	ID634	2915	0.000171947		634	ID634	3018	0.000137863
	635	ID635	2918	0.000172124		635	ID635	3476	0.000158785
	636	ID636	1942	0.000114553		636	ID636	2073	9.46955e-05
	637	ID637	1948	0.000114907		637	ID637	2525	0.000115343
	638	ID638	1192	7.03124e-05		638	ID638	861	3.93308e-05
	639	ID639	1908	0.000112547		639	ID639	3974	0.000181534
	640	ID640	2667	0.000157318		640	ID640	3714	0.000169657
	641	ID641	219	1.29181e-05		641	ID641	492	2.24748e-05
	642	ID642	4721	0.000278477		642	ID642	9617	0.000439308
	643	ID643	2264	0.000133546		643	ID643	2872	0.000131194
	644	ID644	641	3.78106e-05		644	ID644	720	3.28899e-05
	645	ID645	4226	0.000249279		645	ID645	9675	0.000441958
	646	ID646	2334	0.000137675		646	ID646	2602	0.00011886
	647	ID647	1020	6.01667e-05		647	ID647	1127	5.14818e-05
	648	ID648	583	3.43894e-05		648	ID648	712	3.25244e-05
	649	ID649	3620	0.000213533		649	ID649	6187	0.000282625
	650	ID650	702	4.14088e-05		650	ID650	940	4.29396e-05
	651	ID651	488	2.87856e-05		651	ID651	206	9.41016e-06
	652	ID652	3606	0.000212707		652	ID652	4945	0.00022589
	653	ID653	2744	0.00016186		653	ID653	2187	9.9903e-05
	654	ID654	2529	0.000149178		654	ID654	4378	0.000199989
	655	ID655	488	2.87856e-05		655	ID655	383	1.74956e-05
	656	ID656	346	2.04095e-05		656	ID656	421	1.92314e-05
	657	ID657	1042	6.14644e-05		657	ID657	781	3.56764e-05
	658	ID658	669	3.94622e-05		658	ID658	1021	4.66397e-05
	659	ID659	571	3.36815e-05		659	ID659	524	2.39365e-05
	660	ID660	422	2.48925e-05		660	ID660	692	3.16108e-05
	661	ID661	3104	0.000183095		661	ID661	5230	0.000238909
	662	ID662	980	5.78072e-05		662	ID662	823	3.7595e-05
	663	ID663	426	2.51284e-05		663	ID663	508	2.32056e-05
	664	ID664	2804	0.000165399		664	ID664	3375	0.000154171
	665	ID665	4071	0.000240136		665	ID665	6989	0.00031926
	666	ID666	4092	0.000241374		666	ID666	7818	0.000357129
	667	ID667	607	3.58051e-05		667	ID667	775	3.54023e-05
	668	ID668	389	2.29459e-05		668	ID668	364	1.66277e-05
	669	ID669	292	1.72242e-05		669	ID669	371	1.69474e-05
	670	ID670	1780	0.000104997		670	ID670	2272	0.000103786
	671	ID671	1369	8.07531e-05		671	ID671	1575	7.19466e-05
	672	ID672	1467	8.65338e-05		672	ID672	1496	6.83379e-05
	673	ID673	835	4.92541e-05		673	ID673	905	4.13408e-05
	674	ID674	794	4.68356e-05		674	ID674	870	3.97419e-05
	675	ID675	2072	0.000122221		675	ID675	1877	8.57421e-05
	676	ID676	1218	7.18461e-05		676	ID676	1305	5.96129e-05
	677	ID677	1324	7.80987e-05		677	ID677	1299	5.93388e-05
	678	ID678	1912	0.000112783		678	ID678	2153	9.83499e-05
	679	ID679	29	1.71062e-06		679	ID679	39	1.78154e-06
	680	ID680	3069	0.000181031		680	ID680	3377	0.000154263
	681	ID681	1406	8.29356e-05		681	ID681	1430	6.5323e-05
	682	ID682	291	1.71652e-05		682	ID682	204	9.3188e-06
	683	ID683	2060	0.000121513		683	ID683	2354	0.000107532
	684	ID684	1101	6.49446e-05		684	ID684	1950	8.90768e-05
	685	ID685	1436	8.47052e-05		685	ID685	1460	6.66934e-05
	686	ID686	823	4.85462e-05		686	ID686	1176	5.37202e-05
	687	ID687	518	3.05552e-05		687	ID687	521	2.37995e-05
	688	ID688	9169	0.000540851		688	ID688	13377	0.000611067
	689	ID689	2930	0.000172832		689	ID689	3162	0.000144441
	690	ID690	1472	8.68287e-05		690	ID690	1401	6.39982e-05
	691	ID691	1837	0.000108359		691	ID691	1968	8.9899e-05
	692	ID692	691	4.076e-05		692	ID692	735	3.35751e-05
	693	ID693	604	3.56281e-05		693	ID693	688	3.14281e-05
	694	ID694	518	3.05552e-05		694	ID694	691	3.15652e-05
	695	ID695	819	4.83103e-05		695	ID695	1079	4.92892e-05
	696	ID696	1671	9.85671e-05		696	ID696	1551	7.08503e-05
	697	ID697	1181	6.96635e-05		697	ID697	1168	5.33547e-05
	698	ID698	62	3.65719e-06		698	ID698	41	1.8729e-06
	699	ID699	374	2.20611e-05		699	ID699	475	2.16982e-05
	700	ID700	915	5.3973e-05		700	ID700	1368	6.24908e-05
	701	ID701	1557	9.18426e-05		701	ID701	1473	6.72872e-05
	702	ID702	1070	6.3116e-05		702	ID702	1536	7.01651e-05
	703	ID703	2820	0.000166343		703	ID703	3506	0.000160155
	704	ID704	4240	0.000250105		704	ID704	7663	0.000350049
	705	ID705	224	1.32131e-05		705	ID705	258	1.17855e-05
	706	ID706	972	5.73353e-05		706	ID706	1759	8.03518e-05
	707	ID707	1795	0.000105882		707	ID707	3543	0.000161846
	708	ID708	3043	0.000179497		708	ID708	6413	0.000292948
	709	ID709	1689	9.96289e-05		709	ID709	2099	9.58832e-05
	710	ID710	3133	0.000184806		710	ID710	4819	0.000220134
	711	ID711	314	1.85219e-05		711	ID711	155	7.08046e-06
	712	ID712	1061	6.25851e-05		712	ID712	1155	5.27609e-05
	713	ID713	1434	8.45872e-05		713	ID713	1330	6.07549e-05
	714	ID714	933	5.50348e-05		714	ID714	831	3.79604e-05
	715	ID715	3722	0.000219549		715	ID715	3540	0.000161709
	716	ID716	2281	0.000134549		716	ID716	2326	0.000106253
	717	ID717	0	0		717	ID717	0	0
	718	ID718	632	3.72797e-05		718	ID718	616	2.81391e-05
	719	ID719	1577	9.30224e-05		719	ID719	1542	7.04392e-05
	720	ID720	806	4.75435e-05		720	ID720	998	4.5589e-05
	721	ID721	1119	6.60064e-05		721	ID721	1143	5.22127e-05
	722	ID722	1444	8.51771e-05		722	ID722	1779	8.12654e-05
	723	ID723	774	4.56559e-05		723	ID723	741	3.38492e-05
	724	ID724	2086	0.000123047		724	ID724	2270	0.000103695
	725	ID725	1278	7.53853e-05		725	ID725	1651	7.54183e-05
	726	ID726	93	5.48578e-06		726	ID726	71	3.24331e-06
	727	ID727	1235	7.28488e-05		727	ID727	2392	0.000109268
	728	ID728	517	3.04962e-05		728	ID728	550	2.51242e-05
	729	ID729	556	3.27967e-05		729	ID729	749	3.42146e-05
	730	ID730	1182	6.97225e-05		730	ID730	1206	5.50906e-05
	731	ID731	829	4.89002e-05		731	ID731	1139	5.203e-05
	732	ID732	954	5.62735e-05		732	ID732	1154	5.27152e-05
	733	ID733	1194	7.04304e-05		733	ID733	1369	6.25365e-05
	734	ID734	3833	0.000226097		734	ID734	6125	0.000279792
	735	ID735	1695	9.99828e-05		735	ID735	2720	0.000124251
	736	ID736	3163	0.000186576		736	ID736	3578	0.000163444
	737	ID737	708	4.17627e-05		737	ID737	989	4.51779e-05
	738	ID738	952	5.61555e-05		738	ID738	939	4.28939e-05
	739	ID739	615	3.6277e-05		739	ID739	869	3.96963e-05
	740	ID740	1575	9.29044e-05		740	ID740	1659	7.57838e-05
	741	ID741	2441	0.000143987		741	ID741	4639	0.000211911
	742	ID742	1406	8.29356e-05		742	ID742	1362	6.22167e-05
	743	ID743	1273	7.50903e-05		743	ID743	1564	7.14441e-05
	744	ID744	1061	6.25851e-05		744	ID744	1474	6.73329e-05
	745	ID745	277	1.63394e-05		745	ID745	105	4.79644e-06
	746	ID746	196	1.15614e-05		746	ID746	211	9.63856e-06
	747	ID747	1903	0.000112252		747	ID747	1693	7.73369e-05
	748	ID748	1234	7.27899e-05		748	ID748	2334	0.000106618
	749	ID749	2840	0.000167523		749	ID749	4632	0.000211592
	750	ID750	188	1.10895e-05		750	ID750	167	7.62863e-06
	751	ID751	3704	0.000218488		751	ID751	7166	0.000327346
	752	ID752	32	1.88758e-06		752	ID752	1	4.56804e-08
	753	ID753	2107	0.000124285		753	ID753	2548	0.000116394
	754	ID754	1718	0.00010134		754	ID754	3692	0.000168652
	755	ID755	1048	6.18183e-05		755	ID755	1109	5.06596e-05
	756	ID756	2223	0.000131128		756	ID756	2858	0.000130555
	757	ID757	5980	0.000352742		757	ID757	9423	0.000430446
	758	ID758	1961	0.000115673		758	ID758	1862	8.50569e-05
	759	ID759	2451	0.000144577		759	ID759	2229	0.000101822
	760	ID760	2102	0.00012399		760	ID760	2493	0.000113881
	761	ID761	5092	0.000300361		761	ID761	7028	0.000321042
	762	ID762	1367	8.06351e-05		762	ID762	1935	8.83916e-05
	763	ID763	1345	7.93374e-05		763	ID763	1417	6.47291e-05
	764	ID764	2489	0.000146818		764	ID764	3207	0.000146497
	765	ID765	710	4.18807e-05		765	ID765	959	4.38075e-05
	766	ID766	24	1.41569e-06		766	ID766	24	1.09633e-06
	767	ID767	3562	0.000210111		767	ID767	4346	0.000198527
	768	ID768	1395	8.22867e-05		768	ID768	2005	9.15892e-05
	769	ID769	1201	7.08433e-05		769	ID769	1184	5.40856e-05
	770	ID770	1451	8.559e-05		770	ID770	1282	5.85623e-05
	771	ID771	596	3.51562e-05		771	ID771	600	2.74082e-05
	772	ID772	833	4.91361e-05		772	ID772	1433	6.546e-05
	773	ID773	852	5.02568e-05		773	ID773	1039	4.74619e-05
	774	ID774	504	2.97294e-05		774	ID774	416	1.9003e-05
	775	ID775	108	6.37059e-06		775	ID775	64	2.92355e-06
	776	ID776	1771	0.000104466		776	ID776	2823	0.000128956
	777	ID777	1844	0.000108772		777	ID777	3618	0.000165272
	778	ID778	3196	0.000188522		778	ID778	3067	0.000140102
	779	ID779	819	4.83103e-05		779	ID779	922	4.21173e-05
	780	ID780	3009	0.000177492		780	ID780	3509	0.000160293
	781	ID781	1167	6.88377e-05		781	ID781	1188	5.42683e-05
	782	ID782	622	3.66899e-05		782	ID782	627	2.86416e-05
	783	ID783	1011	5.96358e-05		783	ID783	1144	5.22584e-05
	784	ID784	2834	0.000167169		784	ID784	2131	9.73449e-05
	785	ID785	2761	0.000162863		785	ID785	5462	0.000249506
	786	ID786	921	5.43269e-05		786	ID786	1070	4.8878e-05
	787	ID787	360	2.12353e-05		787	ID787	457	2.08759e-05
	788	ID788	341	2.01145e-05		788	ID788	294	1.343e-05
	789	ID789	1363	8.03992e-05		789	ID789	1251	5.71462e-05
	790	ID790	706	4.16448e-05		790	ID790	831	3.79604e-05
	791	ID791	5	2.94935e-07		791	ID791	0	0
	792	ID792	490	2.89036e-05		792	ID792	497	2.27032e-05
	793	ID793	1346	7.93964e-05		793	ID793	1214	5.5456e-05
	794	ID794	620	3.65719e-05		794	ID794	538	2.45761e-05
	795	ID795	666	3.92853e-05		795	ID795	558	2.54897e-05
	796	ID796	585	3.45073e-05		796	ID796	621	2.83675e-05
	797	ID797	388	2.28869e-05		797	ID797	403	1.84092e-05
	798	ID798	1315	7.75678e-05		798	ID798	1400	6.39526e-05
	799	ID799	900	5.30882e-05		799	ID799	932	4.25741e-05
	800	ID800	822	4.84872e-05		800	ID800	1159	5.29436e-05
	801	ID801	557	3.28557e-05		801	ID801	740	3.38035e-05
	802	ID802	806	4.75435e-05		802	ID802	632	2.887e-05
	803	ID803	1398	8.24637e-05		803	ID803	1595	7.28602e-05
	804	ID804	549	3.23838e-05		804	ID804	626	2.85959e-05
	805	ID805	457	2.6957e-05		805	ID805	755	3.44887e-05
	806	ID806	1226	7.2318e-05		806	ID806	1159	5.29436e-05
	807	ID807	1821	0.000107415		807	ID807	1985	9.06756e-05
	808	ID808	978	5.76892e-05		808	ID808	949	4.33507e-05
	809	ID809	145	8.5531e-06		809	ID809	201	9.18176e-06
	810	ID810	1422	8.38794e-05		810	ID810	1803	8.23618e-05
	811	ID811	5272	0.000310979		811	ID811	6659	0.000304186
	812	ID812	0	0		812	ID812	0	0
	813	ID813	3897	0.000229872		813	ID813	5836	0.000266591
	814	ID814	1131	6.67142e-05		814	ID814	1087	4.96546e-05
	815	ID815	1338	7.89245e-05		815	ID815	1331	6.08006e-05
	816	ID816	780	4.60098e-05		816	ID816	923	4.2163e-05
	817	ID817	3525	0.000207929		817	ID817	3896	0.000177971
	818	ID818	840	4.9549e-05		818	ID818	722	3.29813e-05
	819	ID819	1290	7.60931e-05		819	ID819	1586	7.24491e-05
	820	ID820	4208	0.000248217		820	ID820	6478	0.000295918
	821	ID821	2485	0.000146582		821	ID821	4535	0.000207161
	822	ID822	688	4.0583e-05		822	ID822	706	3.22504e-05
	823	ID823	955	5.63325e-05		823	ID823	920	4.2026e-05
	824	ID824	815	4.80743e-05		824	ID824	655	2.99207e-05
	825	ID825	2204	0.000130007		825	ID825	2152	9.83042e-05
	826	ID826	2563	0.000151183		826	ID826	2980	0.000136128
	827	ID827	2707	0.000159678		827	ID827	3066	0.000140056
	828	ID828	2312	0.000136378		828	ID828	4063	0.000185599
	829	ID829	1300	7.6683e-05		829	ID829	2537	0.000115891
	830	ID830	1117	6.58884e-05		830	ID830	1123	5.12991e-05
	831	ID831	142	8.37614e-06		831	ID831	150	6.85206e-06
	832	ID832	3460	0.000204095		832	ID832	4507	0.000205882
	833	ID833	232	1.3685e-05		833	ID833	273	1.24707e-05
	834	ID834	1116	6.58294e-05		834	ID834	1168	5.33547e-05
	835	ID835	516	3.04372e-05		835	ID835	676	3.088e-05
	836	ID836	2993	0.000176548		836	ID836	3296	0.000150563
	837	ID837	1792	0.000105705		837	ID837	2569	0.000117353
	838	ID838	1428	8.42333e-05		838	ID838	2107	9.62486e-05
	839	ID839	3091	0.000182329		839	ID839	3127	0.000142843
	840	ID840	1544	9.10758e-05		840	ID840	1593	7.27689e-05
	841	ID841	3042	0.000179438		841	ID841	2926	0.000133661
	842	ID842	777	4.58328e-05		842	ID842	802	3.66357e-05
	843	ID843	976	5.75712e-05		843	ID843	785	3.58591e-05
	844	ID844	472	2.78418e-05		844	ID844	459	2.09673e-05
	845	ID845	1497	8.83034e-05		845	ID845	1695	7.74283e-05
	846	ID846	999	5.89279e-05		846	ID846	929	4.24371e-05
	847	ID847	594	3.50382e-05		847	ID847	740	3.38035e-05
	848	ID848	898	5.29702e-05		848	ID848	730	3.33467e-05
	849	ID849	2109	0.000124403		849	ID849	3691	0.000168606
	850	ID850	219	1.29181e-05		850	ID850	181	8.26815e-06
	851	ID851	677	3.99341e-05		851	ID851	621	2.83675e-05
	852	ID852	2026	0.000119507		852	ID852	2761	0.000126124
	853	ID853	3077	0.000181503		853	ID853	5937	0.000271205
	854	ID854	951	5.60966e-05		854	ID854	1144	5.22584e-05
	855	ID855	628	3.70438e-05		855	ID855	725	3.31183e-05
	856	ID856	3150	0.000185809		856	ID856	2797	0.000127768
	857	ID857	1120	6.60653e-05		857	ID857	1509	6.89317e-05
	858	ID858	186	1.09716e-05		858	ID858	223	1.01867e-05
	859	ID859	2182	0.000128709		859	ID859	3620	0.000165363
	860	ID860	1008	5.94588e-05		860	ID860	1316	6.01154e-05
	861	ID861	147	8.67108e-06		861	ID861	291	1.3293e-05
	862	ID862	1184	6.98405e-05		862	ID862	1463	6.68304e-05
	863	ID863	1318	7.77448e-05		863	ID863	1605	7.3317e-05
	864	ID864	2361	0.000139268		864	ID864	2903	0.00013261
	865	ID865	2577	0.000152009		865	ID865	2421	0.000110592
	866	ID866	1851	0.000109185		866	ID866	2346	0.000107166
	867	ID867	390	2.30049e-05		867	ID867	334	1.52573e-05
	868	ID868	1911	0.000112724		868	ID868	3404	0.000155496
	869	ID869	2745	0.000161919		869	ID869	2858	0.000130555
	870	ID870	2051	0.000120982		870	ID870	2103	9.60659e-05
	871	ID871	1918	0.000113137		871	ID871	2394	0.000109359
	872	ID872	2231	0.0001316		872	ID872	4198	0.000191766
	873	ID873	81	4.77794e-06		873	ID873	137	6.25822e-06
	874	ID874	511	3.01423e-05		874	ID874	1248	5.70091e-05
	875	ID875	745	4.39452e-05		875	ID875	294	1.343e-05
	876	ID876	324	1.91118e-05		876	ID876	335	1.53029e-05
	877	ID877	700	4.12908e-05		877	ID877	819	3.74122e-05
	878	ID878	2380	0.000140389		878	ID878	4516	0.000206293
	879	ID879	1010	5.95768e-05		879	ID879	1163	5.31263e-05
	880	ID880	550	3.24428e-05		880	ID880	465	2.12414e-05
	881	ID881	4227	0.000249338		881	ID881	9666	0.000441547
	882	ID882	660	3.89314e-05		882	ID882	252	1.15115e-05
	883	ID883	732	4.31784e-05		883	ID883	1107	5.05682e-05
	884	ID884	877	5.17315e-05		884	ID884	946	4.32137e-05
	885	ID885	1478	8.71827e-05		885	ID885	2055	9.38732e-05
	886	ID886	141	8.31715e-06		886	ID886	171	7.81135e-06
	887	ID887	532	3.1381e-05		887	ID887	651	2.97379e-05
	888	ID888	607	3.58051e-05		888	ID888	395	1.80438e-05
	889	ID889	2729	0.000160975		889	ID889	3742	0.000170936
	890	ID890	2721	0.000160503		890	ID890	4760	0.000217439
	891	ID891	2326	0.000137204		891	ID891	2454	0.0001121
	892	ID892	686	4.0465e-05		892	ID892	714	3.26158e-05
	893	ID893	1265	7.46184e-05		893	ID893	1264	5.774e-05
	894	ID894	672	3.96392e-05		894	ID894	643	2.93725e-05
	895	ID895	702	4.14088e-05		895	ID895	752	3.43517e-05
	896	ID896	2184	0.000128827		896	ID896	4152	0.000189665
	897	ID897	267	1.57495e-05		897	ID897	344	1.57141e-05
	898	ID898	337	1.98786e-05		898	ID898	357	1.63079e-05
	899	ID899	2323	0.000137027		899	ID899	2141	9.78017e-05
	900	ID900	1557	9.18426e-05		900	ID900	1698	7.75653e-05
	901	ID901	829	4.89002e-05		901	ID901	968	4.42186e-05
	902	ID902	1303	7.68599e-05		902	ID902	1537	7.02108e-05
	903	ID903	486	2.86676e-05		903	ID903	549	2.50785e-05
	904	ID904	1119	6.60064e-05		904	ID904	1161	5.30349e-05
	905	ID905	3096	0.000182623		905	ID905	5747	0.000262525
	906	ID906	1214	7.16101e-05		906	ID906	1165	5.32177e-05
	907	ID907	507	2.99064e-05		907	ID907	437	1.99623e-05
	908	ID908	709	4.18217e-05		908	ID908	652	2.97836e-05
	909	ID909	439	2.58953e-05		909	ID909	571	2.60835e-05
	910	ID910	884	5.21444e-05		910	ID910	1106	5.05225e-05
	911	ID911	1094	6.45317e-05		911	ID911	1265	5.77857e-05
	912	ID912	1751	0.000103286		912	ID912	2148	9.81215e-05
	913	ID913	645	3.80466e-05		913	ID913	640	2.92355e-05
	914	ID914	251	1.48057e-05		914	ID914	215	9.82129e-06
	915	ID915	775	4.57149e-05		915	ID915	815	3.72295e-05
	916	ID916	2213	0.000130538		916	ID916	2463	0.000112511
	917	ID917	13	7.6683e-07		917	ID917	12	5.48165e-07
	918	ID918	684	4.0347e-05		918	ID918	739	3.37578e-05
	919	ID919	1970	0.000116204		919	ID919	1987	9.0767e-05
	920	ID920	2980	0.000175781		920	ID920	3070	0.000140239
	921	ID921	625	3.68668e-05		921	ID921	709	3.23874e-05
	922	ID922	1499	8.84214e-05		922	ID922	2786	0.000127266
	923	ID923	6198	0.000365601		923	ID923	11500	0.000525325
	924	ID924	1045	6.16413e-05		924	ID924	1319	6.02524e-05
	925	ID925	660	3.89314e-05		925	ID925	686	3.13368e-05
	926	ID926	1716	0.000101222		926	ID926	1862	8.50569e-05
	927	ID927	1089	6.42367e-05		927	ID927	1205	5.50449e-05
	928	ID928	156	9.20196e-06		928	ID928	143	6.5323e-06
	929	ID929	1131	6.67142e-05		929	ID929	1145	5.23041e-05
	930	ID930	933	5.50348e-05		930	ID930	930	4.24828e-05
	931	ID931	2322	0.000136968		931	ID931	3079	0.00014065
	932	ID932	1461	8.61799e-05		932	ID932	1198	5.47251e-05
	933	ID933	1823	0.000107533		933	ID933	2071	9.46041e-05
	934	ID934	2285	0.000134785		934	ID934	2935	0.000134072
	935	ID935	1174	6.92506e-05		935	ID935	1174	5.36288e-05
	936	ID936	3656	0.000215656		936	ID936	4178	0.000190853
	937	ID937	691	4.076e-05		937	ID937	567	2.59008e-05
	938	ID938	1127	6.64783e-05		938	ID938	1603	7.32257e-05
	939	ID939	597	3.52152e-05		939	ID939	767	3.50369e-05
	940	ID940	5890	0.000347433		940	ID940	10844	0.000495358
	941	ID941	1458	8.60029e-05		941	ID941	1467	6.70131e-05
	942	ID942	2349	0.00013856		942	ID942	2931	0.000133889
	943	ID943	1717	0.000101281		943	ID943	3201	0.000146223
	944	ID944	604	3.56281e-05		944	ID944	909	4.15235e-05
	945	ID945	1720	0.000101457		945	ID945	1661	7.58751e-05
	946	ID946	1154	6.80709e-05		946	ID946	1124	5.13448e-05
	947	ID947	3194	0.000188404		947	ID947	3662	0.000167282
	948	ID948	450	2.65441e-05		948	ID948	351	1.60338e-05
	949	ID949	1202	7.09023e-05		949	ID949	1397	6.38155e-05
	950	ID950	1713	0.000101045		950	ID950	2178	9.94919e-05
	951	ID951	1267	7.47364e-05		951	ID951	662	3.02404e-05
	952	ID952	2663	0.000157082		952	ID952	3048	0.000139234
	953	ID953	1965	0.000115909		953	ID953	2467	0.000112694
	954	ID954	1759	0.000103758		954	ID954	1935	8.83916e-05
	955	ID955	361	2.12943e-05		955	ID955	389	1.77697e-05
	956	ID956	2399	0.00014151		956	ID956	3195	0.000145949
	957	ID957	1999	0.000117915		957	ID957	2135	9.75277e-05
	958	ID958	726	4.28245e-05		958	ID958	515	2.35254e-05
	959	ID959	622	3.66899e-05		959	ID959	742	3.38949e-05
	960	ID960	551	3.25018e-05		960	ID960	385	1.7587e-05
	961	ID961	448	2.64261e-05		961	ID961	533	2.43477e-05
	962	ID962	638	3.76337e-05		962	ID962	789	3.60418e-05
	963	ID963	1489	8.78315e-05		963	ID963	1577	7.2038e-05
	964	ID964	68	4.01111e-06		964	ID964	122	5.57301e-06
	965	ID965	837	4.9372e-05		965	ID965	932	4.25741e-05
	966	ID966	6577	0.000387957		966	ID966	13262	0.000605813
	967	ID967	527	3.10861e-05		967	ID967	557	2.5444e-05
	968	ID968	1624	9.57947e-05		968	ID968	1141	5.21213e-05
	969	ID969	2046	0.000120687		969	ID969	4585	0.000209445
	970	ID970	1046	6.17003e-05		970	ID970	1634	7.46418e-05
	971	ID971	918	5.415e-05		971	ID971	1725	7.87987e-05
	972	ID972	2878	0.000169764		972	ID972	3101	0.000141655
	973	ID973	131	7.72729e-06		973	ID973	124	5.66437e-06
	974	ID974	1138	6.71271e-05		974	ID974	884	4.03815e-05
	975	ID975	389	2.29459e-05		975	ID975	402	1.83635e-05
	976	ID976	987	5.82201e-05		976	ID976	1877	8.57421e-05
	977	ID977	1940	0.000114435		977	ID977	2282	0.000104243
	978	ID978	246	1.45108e-05		978	ID978	373	1.70388e-05
	979	ID979	1403	8.27586e-05		979	ID979	1816	8.29556e-05
	980	ID980	1320	7.78627e-05		980	ID980	1289	5.8882e-05
	981	ID981	995	5.8692e-05		981	ID981	1727	7.88901e-05
	982	ID982	3531	0.000208283		982	ID982	4274	0.000195238
	983	ID983	862	5.08467e-05		983	ID983	609	2.78194e-05
	984	ID984	662	3.90493e-05		984	ID984	617	2.81848e-05
	985	ID985	3880	0.000228869		985	ID985	4469	0.000204146
	986	ID986	2970	0.000175191		986	ID986	3148	0.000143802
	987	ID987	940	5.54477e-05		987	ID987	755	3.44887e-05
	988	ID988	316	1.86399e-05		988	ID988	414	1.89117e-05
	989	ID989	1143	6.7422e-05		989	ID989	1260	5.75573e-05
	990	ID990	602	3.55101e-05		990	ID990	634	2.89614e-05
	991	ID991	1740	0.000102637		991	ID991	2220	0.00010141
	992	ID992	2074	0.000122339		992	ID992	2153	9.83499e-05
	993	ID993	335	1.97606e-05		993	ID993	373	1.70388e-05
	994	ID994	1526	9.0014e-05		994	ID994	1661	7.58751e-05
	995	ID995	1659	9.78593e-05		995	ID995	1138	5.19843e-05
	996	ID996	1430	8.43513e-05		996	ID996	1592	7.27232e-05
	997	ID997	924	5.45039e-05		997	ID997	751	3.4306e-05
	998	ID998	2545	0.000150122		998	ID998	4682	0.000213876
	999	ID999	713	4.20577e-05		999	ID999	716	3.27072e-05
	1000	ID1000	2102	0.00012399		1000	ID1000	2091	9.55177e-05
	1001	ID1001	195	1.15024e-05		1001	ID1001	241	1.1009e-05
	1002	ID1002	1698	0.00010016		1002	ID1002	2059	9.40559e-05
	1003	ID1003	1610	9.49689e-05		1003	ID1003	1802	8.23161e-05
	1004	ID1004	1531	9.0309e-05		1004	ID1004	2305	0.000105293
	1005	ID1005	2484	0.000146523		1005	ID1005	5567	0.000254303
	1006	ID1006	3254	0.000191943		1006	ID1006	5253	0.000239959
	1007	ID1007	1071	6.3175e-05		1007	ID1007	1283	5.8608e-05
	1008	ID1008	1516	8.94242e-05		1008	ID1008	1548	7.07133e-05
	1009	ID1009	1758	0.000103699		1009	ID1009	1887	8.61989e-05
	1010	ID1010	1049	6.18773e-05		1010	ID1010	1305	5.96129e-05
	1011	ID1011	1098	6.47676e-05		1011	ID1011	1231	5.62326e-05
	1012	ID1012	480	2.83137e-05		1012	ID1012	500	2.28402e-05
	1013	ID1013	1290	7.60931e-05		1013	ID1013	1367	6.24451e-05
	1014	ID1014	1233	7.27309e-05		1014	ID1014	1414	6.45921e-05
	1015	ID1015	1498	8.83624e-05		1015	ID1015	1098	5.01571e-05
	1016	ID1016	1506	8.88343e-05		1016	ID1016	1156	5.28065e-05
	1017	ID1017	1088	6.41778e-05		1017	ID1017	1465	6.69218e-05
	1018	ID1018	884	5.21444e-05		1018	ID1018	708	3.23417e-05
	1019	ID1019	5879	0.000346784		1019	ID1019	10185	0.000465255
	1020	ID1020	2305	0.000135965		1020	ID1020	2957	0.000135077
	1021	ID1021	653	3.85185e-05		1021	ID1021	680	3.10627e-05
	1022	ID1022	666	3.92853e-05		1022	ID1022	1327	6.06179e-05
	1023	ID1023	996	5.8751e-05		1023	ID1023	1075	4.91064e-05
	1024	ID1024	2358	0.000139091		1024	ID1024	1917	8.75693e-05
	1025	ID1025	0	0		1025	ID1025	0	0
	1026	ID1026	1520	8.96601e-05		1026	ID1026	1393	6.36328e-05
	1027	ID1027	2650	0.000156315		1027	ID1027	2774	0.000126717
	1028	ID1028	1329	7.83936e-05		1028	ID1028	1343	6.13488e-05
	1029	ID1029	7585	0.000447416		1029	ID1029	11448	0.000522949
	1030	ID1030	55	3.24428e-06		1030	ID1030	78	3.56307e-06
	1031	ID1031	726	4.28245e-05		1031	ID1031	809	3.69554e-05
	1032	ID1032	1436	8.47052e-05		1032	ID1032	1442	6.58711e-05
	1033	ID1033	928	5.47399e-05		1033	ID1033	1170	5.34461e-05
	1034	ID1034	3444	0.000203151		1034	ID1034	5421	0.000247633
	1035	ID1035	776	4.57738e-05		1035	ID1035	802	3.66357e-05
	1036	ID1036	419	2.47155e-05		1036	ID1036	518	2.36624e-05
	1037	ID1037	620	3.65719e-05		1037	ID1037	652	2.97836e-05
	1038	ID1038	2011	0.000118623		1038	ID1038	1332	6.08463e-05
	1039	ID1039	5613	0.000331094		1039	ID1039	8128	0.00037129
	1040	ID1040	1607	9.4792e-05		1040	ID1040	2182	9.96746e-05
	1041	ID1041	1066	6.288e-05		1041	ID1041	1195	5.45881e-05
	1042	ID1042	1041	6.14054e-05		1042	ID1042	1066	4.86953e-05
	1043	ID1043	1047	6.17593e-05		1043	ID1043	947	4.32593e-05
	1044	ID1044	3072	0.000181208		1044	ID1044	2563	0.000117079
	1045	ID1045	920	5.4268e-05		1045	ID1045	956	4.36705e-05
	1046	ID1046	335	1.97606e-05		1046	ID1046	434	1.98253e-05
	1047	ID1047	2623	0.000154723		1047	ID1047	2842	0.000129824
	1048	ID1048	1609	9.49099e-05		1048	ID1048	1604	7.32714e-05
	1049	ID1049	2175	0.000128297		1049	ID1049	1915	8.7478e-05
	1050	ID1050	1593	9.39662e-05		1050	ID1050	1746	7.9758e-05
	1051	ID1051	750	4.42402e-05		1051	ID1051	763	3.48541e-05
	1052	ID1052	1578	9.30813e-05		1052	ID1052	2251	0.000102827
	1053	ID1053	1858	0.000109598		1053	ID1053	1626	7.42763e-05
	1054	ID1054	1952	0.000115142		1054	ID1054	2154	9.83956e-05
	1055	ID1055	2307	0.000136083		1055	ID1055	2602	0.00011886
	1056	ID1056	1908	0.000112547		1056	ID1056	2359	0.00010776
	1057	ID1057	1541	9.08988e-05		1057	ID1057	1296	5.92018e-05
	1058	ID1058	489	2.88446e-05		1058	ID1058	564	2.57637e-05
	1059	ID1059	1177	6.94276e-05		1059	ID1059	1726	7.88444e-05
	1060	ID1060	1211	7.14332e-05		1060	ID1060	1540	7.03478e-05
	1061	ID1061	4449	0.000262433		1061	ID1061	9963	0.000455114
	1062	ID1062	1152	6.79529e-05		1062	ID1062	2168	9.90351e-05
	1063	ID1063	585	3.45073e-05		1063	ID1063	696	3.17936e-05
	1064	ID1064	1334	7.86885e-05		1064	ID1064	1236	5.6461e-05
	1065	ID1065	1582	9.33173e-05		1065	ID1065	1711	7.81592e-05
	1066	ID1066	786	4.63637e-05		1066	ID1066	745	3.40319e-05
	1067	ID1067	1271	7.49724e-05		1067	ID1067	1520	6.94342e-05
	1068	ID1068	2591	0.000152835		1068	ID1068	2959	0.000135168
	1069	ID1069	372	2.19431e-05		1069	ID1069	258	1.17855e-05
	1070	ID1070	1587	9.36122e-05		1070	ID1070	1818	8.3047e-05
	1071	ID1071	964	5.68634e-05		1071	ID1071	1715	7.83419e-05
	1072	ID1072	1115	6.57704e-05		1072	ID1072	1019	4.65483e-05
	1073	ID1073	238	1.40389e-05		1073	ID1073	280	1.27905e-05
	1074	ID1074	1561	9.20786e-05		1074	ID1074	1647	7.52356e-05
	1075	ID1075	7	4.12908e-07		1075	ID1075	0	0
	1076	ID1076	8631	0.000509116		1076	ID1076	11399	0.000520711
	1077	ID1077	1406	8.29356e-05		1077	ID1077	3429	0.000156638
	1078	ID1078	1843	0.000108713		1078	ID1078	1900	8.67928e-05
	1079	ID1079	2971	0.00017525		1079	ID1079	3584	0.000163719
	1080	ID1080	383	2.2592e-05		1080	ID1080	425	1.94142e-05
	1081	ID1081	830	4.89591e-05		1081	ID1081	1105	5.04768e-05
	1082	ID1082	7052	0.000415976		1082	ID1082	10458	0.000477726
	1083	ID1083	12	7.07843e-07		1083	ID1083	14	6.39526e-07
	1084	ID1084	2954	0.000174247		1084	ID1084	3476	0.000158785
	1085	ID1085	1949	0.000114965		1085	ID1085	2593	0.000118449
	1086	ID1086	946	5.58016e-05		1086	ID1086	1050	4.79644e-05
	1087	ID1087	1971	0.000116263		1087	ID1087	2325	0.000106207
	1088	ID1088	886	5.22624e-05		1088	ID1088	1000	4.56804e-05
	1089	ID1089	1149	6.7776e-05		1089	ID1089	1038	4.74163e-05
	1090	ID1090	2601	0.000153425		1090	ID1090	3117	0.000142386
	1091	ID1091	1443	8.51181e-05		1091	ID1091	1790	8.17679e-05
	1092	ID1092	2184	0.000128827		1092	ID1092	3837	0.000175276
	1093	ID1093	1431	8.44103e-05		1093	ID1093	1803	8.23618e-05
	1094	ID1094	1770	0.000104407		1094	ID1094	2910	0.00013293
	1095	ID1095	556	3.27967e-05		1095	ID1095	566	2.58551e-05
	1096	ID1096	1101	6.49446e-05		1096	ID1096	1061	4.84669e-05
	1097	ID1097	1667	9.83312e-05		1097	ID1097	1905	8.70212e-05
	1098	ID1098	2060	0.000121513		1098	ID1098	3350	0.000153029
	1099	ID1099	364	2.14712e-05		1099	ID1099	385	1.7587e-05
	1100	ID1100	920	5.4268e-05		1100	ID1100	980	4.47668e-05
	1101	ID1101	725	4.27655e-05		1101	ID1101	615	2.80934e-05
	1102	ID1102	1541	9.08988e-05		1102	ID1102	1412	6.45007e-05
	1103	ID1103	3221	0.000189997		1103	ID1103	4822	0.000220271
	1104	ID1104	740	4.36503e-05		1104	ID1104	741	3.38492e-05
	1105	ID1105	584	3.44484e-05		1105	ID1105	528	2.41193e-05
	1106	ID1106	219	1.29181e-05		1106	ID1106	198	9.04472e-06
	1107	ID1107	597	3.52152e-05		1107	ID1107	560	2.5581e-05
	1108	ID1108	3034	0.000178966		1108	ID1108	3922	0.000179159
	1109	ID1109	2865	0.000168998		1109	ID1109	2538	0.000115937
	1110	ID1110	203	1.19743e-05		1110	ID1110	170	7.76567e-06
	1111	ID1111	1009	5.95178e-05		1111	ID1111	1380	6.3039e-05
	1112	ID1112	283	1.66933e-05		1112	ID1112	283	1.29276e-05
	1113	ID1113	4939	0.000291336		1113	ID1113	4513	0.000206156
	1114	ID1114	1541	9.08988e-05		1114	ID1114	1505	6.8749e-05
	1115	ID1115	957	5.64505e-05		1115	ID1115	1286	5.8745e-05
	1116	ID1116	3686	0.000217426		1116	ID1116	6277	0.000286736
	1117	ID1117	1840	0.000108536		1117	ID1117	2169	9.90808e-05
	1118	ID1118	1928	0.000113727		1118	ID1118	3042	0.00013896
	1119	ID1119	1563	9.21965e-05		1119	ID1119	1949	8.90311e-05
	1120	ID1120	1649	9.72694e-05		1120	ID1120	1955	8.93052e-05
	1121	ID1121	4523	0.000266798		1121	ID1121	6330	0.000289157
	1122	ID1122	1098	6.47676e-05		1122	ID1122	1312	5.99327e-05
	1123	ID1123	597	3.52152e-05		1123	ID1123	675	3.08343e-05
	1124	ID1124	474	2.79598e-05		1124	ID1124	487	2.22464e-05
	1125	ID1125	751	4.42992e-05		1125	ID1125	803	3.66814e-05
	1126	ID1126	1810	0.000106766		1126	ID1126	4051	0.000185051
	1127	ID1127	1678	9.898e-05		1127	ID1127	1831	8.36408e-05
	1128	ID1128	1123	6.62423e-05		1128	ID1128	2166	9.89438e-05
	1129	ID1129	1268	7.47954e-05		1129	ID1129	1520	6.94342e-05
	1130	ID1130	2186	0.000128945		1130	ID1130	2090	9.5472e-05
	1131	ID1131	1606	9.4733e-05		1131	ID1131	1648	7.52813e-05
	1132	ID1132	1555	9.17246e-05		1132	ID1132	2138	9.76647e-05
	1133	ID1133	1088	6.41778e-05		1133	ID1133	1177	5.37658e-05
	1134	ID1134	1190	7.01944e-05		1134	ID1134	1343	6.13488e-05
	1135	ID1135	1054	6.21722e-05		1135	ID1135	1017	4.6457e-05
	1136	ID1136	537	3.1676e-05		1136	ID1136	543	2.48045e-05
	1137	ID1137	554	3.26787e-05		1137	ID1137	640	2.92355e-05
	1138	ID1138	966	5.69814e-05		1138	ID1138	813	3.71382e-05
	1139	ID1139	2820	0.000166343		1139	ID1139	3585	0.000163764
	1140	ID1140	951	5.60966e-05		1140	ID1140	623	2.84589e-05
	1141	ID1141	258	1.52186e-05		1141	ID1141	301	1.37498e-05
	1142	ID1142	4163	0.000245563		1142	ID1142	5111	0.000233473
	1143	ID1143	1823	0.000107533		1143	ID1143	2669	0.000121921
	1144	ID1144	2301	0.000135729		1144	ID1144	2660	0.00012151
	1145	ID1145	1829	0.000107887		1145	ID1145	2773	0.000126672
	1146	ID1146	2970	0.000175191		1146	ID1146	4031	0.000184138
	1147	ID1147	701	4.13498e-05		1147	ID1147	897	4.09753e-05
	1148	ID1148	13	7.6683e-07		1148	ID1148	30	1.37041e-06
	1149	ID1149	96	5.66274e-06		1149	ID1149	14	6.39526e-07
	1150	ID1150	218	1.28591e-05		1150	ID1150	234	1.06892e-05
	1151	ID1151	2826	0.000166697		1151	ID1151	5216	0.000238269
	1152	ID1152	1371	8.08711e-05		1152	ID1152	1361	6.2171e-05
	1153	ID1153	667	3.93443e-05		1153	ID1153	1199	5.47708e-05
	1154	ID1154	719	4.24116e-05		1154	ID1154	980	4.47668e-05
	1155	ID1155	142	8.37614e-06		1155	ID1155	161	7.35454e-06
	1156	ID1156	1497	8.83034e-05		1156	ID1156	1773	8.09914e-05
	1157	ID1157	1200	7.07843e-05		1157	ID1157	1287	5.87907e-05
	1158	ID1158	382	2.2533e-05		1158	ID1158	364	1.66277e-05
	1159	ID1159	899	5.30292e-05		1159	ID1159	1270	5.80141e-05
	1160	ID1160	2410	0.000142158		1160	ID1160	2744	0.000125347
	1161	ID1161	994	5.8633e-05		1161	ID1161	1032	4.71422e-05
	1162	ID1162	1757	0.00010364		1162	ID1162	3633	0.000165957
	1163	ID1163	3434	0.000202561		1163	ID1163	6741	0.000307932
	1164	ID1164	153	9.025e-06		1164	ID1164	23	1.05065e-06
	1165	ID1165	1147	6.7658e-05		1165	ID1165	1512	6.90688e-05
	1166	ID1166	906	5.34421e-05		1166	ID1166	681	3.11084e-05
	1167	ID1167	1117	6.58884e-05		1167	ID1167	1275	5.82425e-05
	1168	ID1168	518	3.05552e-05		1168	ID1168	642	2.93268e-05
	1169	ID1169	5163	0.000304549		1169	ID1169	9066	0.000414139
	1170	ID1170	1329	7.83936e-05		1170	ID1170	2293	0.000104745
	1171	ID1171	1900	0.000112075		1171	ID1171	3262	0.000149009
	1172	ID1172	2363	0.000139386		1172	ID1172	3053	0.000139462
	1173	ID1173	2351	0.000138678		1173	ID1173	3517	0.000160658
	1174	ID1174	388	2.28869e-05		1174	ID1174	374	1.70845e-05
	1175	ID1175	3533	0.000208401		1175	ID1175	3424	0.00015641
	1176	ID1176	1420	8.37614e-05		1176	ID1176	1429	6.52773e-05
	1177	ID1177	1815	0.000107061		1177	ID1177	1866	8.52396e-05
	1178	ID1178	2119	0.000124993		1178	ID1178	4408	0.000201359
	1179	ID1179	196	1.15614e-05		1179	ID1179	119	5.43597e-06
	1180	ID1180	1110	6.54755e-05		1180	ID1180	1247	5.69635e-05
	1181	ID1181	280	1.65163e-05		1181	ID1181	316	1.4435e-05
	1182	ID1182	1401	8.26407e-05		1182	ID1182	1585	7.24034e-05
	1183	ID1183	2173	0.000128179		1183	ID1183	2932	0.000133935
	1184	ID1184	2983	0.000175958		1184	ID1184	4748	0.000216891
	1185	ID1185	3419	0.000201676		1185	ID1185	5640	0.000257637
	1186	ID1186	953	5.62145e-05		1186	ID1186	1475	6.73786e-05
	1187	ID1187	823	4.85462e-05		1187	ID1187	671	3.06515e-05
	1188	ID1188	1268	7.47954e-05		1188	ID1188	1385	6.32674e-05
	1189	ID1189	2344	0.000138265		1189	ID1189	2697	0.0001232
	1190	ID1190	1765	0.000104112		1190	ID1190	1978	9.03558e-05
	1191	ID1191	245	1.44518e-05		1191	ID1191	291	1.3293e-05
	1192	ID1192	2963	0.000174778		1192	ID1192	4037	0.000184412
	1193	ID1193	2257	0.000133133		1193	ID1193	4068	0.000185828
	1194	ID1194	1497	8.83034e-05		1194	ID1194	1639	7.48702e-05
	1195	ID1195	2	1.17974e-07		1195	ID1195	4	1.82722e-07
	1196	ID1196	736	4.34144e-05		1196	ID1196	542	2.47588e-05
	1197	ID1197	2222	0.000131069		1197	ID1197	2573	0.000117536
	1198	ID1198	1015	5.98717e-05		1198	ID1198	884	4.03815e-05
	1199	ID1199	2307	0.000136083		1199	ID1199	4019	0.00018359
	1200	ID1200	1349	7.95733e-05		1200	ID1200	1323	6.04352e-05
	1201	ID1201	1272	7.50314e-05		1201	ID1201	1468	6.70588e-05
	1202	ID1202	1303	7.68599e-05		1202	ID1202	1648	7.52813e-05
	1203	ID1203	635	3.74567e-05		1203	ID1203	717	3.27528e-05
	1204	ID1204	469	2.76649e-05		1204	ID1204	432	1.97339e-05
	1205	ID1205	6077	0.000358463		1205	ID1205	7735	0.000353338
	1206	ID1206	1679	9.9039e-05		1206	ID1206	2164	9.88524e-05
	1207	ID1207	696	4.10549e-05		1207	ID1207	1062	4.85126e-05
	1208	ID1208	618	3.64539e-05		1208	ID1208	832	3.80061e-05
	1209	ID1209	661	3.89903e-05		1209	ID1209	779	3.5585e-05
	1210	ID1210	1573	9.27864e-05		1210	ID1210	3066	0.000140056
	1211	ID1211	570	3.36225e-05		1211	ID1211	669	3.05602e-05
	1212	ID1212	225	1.32721e-05		1212	ID1212	346	1.58054e-05
	1213	ID1213	872	5.14366e-05		1213	ID1213	893	4.07926e-05
	1214	ID1214	1705	0.000100573		1214	ID1214	1976	9.02645e-05
	1215	ID1215	1042	6.14644e-05		1215	ID1215	1097	5.01114e-05
	1216	ID1216	3046	0.000179674		1216	ID1216	3405	0.000155542
	1217	ID1217	1197	7.06073e-05		1217	ID1217	1986	9.07213e-05
	1218	ID1218	2030	0.000119743		1218	ID1218	1782	8.14025e-05
	1219	ID1219	1495	8.81854e-05		1219	ID1219	1643	7.50529e-05
	1220	ID1220	2277	0.000134313		1220	ID1220	2243	0.000102461
	1221	ID1221	1377	8.1225e-05		1221	ID1221	1472	6.72416e-05
	1222	ID1222	2450	0.000144518		1222	ID1222	3393	0.000154994
	1223	ID1223	1718	0.00010134		1223	ID1223	1702	7.7748e-05
	1224	ID1224	610	3.5982e-05		1224	ID1224	609	2.78194e-05
	1225	ID1225	1899	0.000112016		1225	ID1225	1838	8.39606e-05
	1226	ID1226	824	4.86052e-05		1226	ID1226	972	4.44014e-05
	1227	ID1227	1246	7.34977e-05		1227	ID1227	1232	5.62783e-05
	1228	ID1228	806	4.75435e-05		1228	ID1228	818	3.73666e-05
	1229	ID1229	1166	6.87787e-05		1229	ID1229	1147	5.23954e-05
	1230	ID1230	274	1.61624e-05		1230	ID1230	345	1.57597e-05
	1231	ID1231	81	4.77794e-06		1231	ID1231	96	4.38532e-06
	1232	ID1232	520	3.06732e-05		1232	ID1232	770	3.51739e-05
	1233	ID1233	1342	7.91604e-05		1233	ID1233	1589	7.25862e-05
	1234	ID1234	547	3.22658e-05		1234	ID1234	441	2.01451e-05
	1235	ID1235	1018	6.00487e-05		1235	ID1235	923	4.2163e-05
	1236	ID1236	821	4.84283e-05		1236	ID1236	1446	6.60539e-05
	1237	ID1237	1634	9.63846e-05		1237	ID1237	1972	9.00818e-05
	1238	ID1238	466	2.74879e-05		1238	ID1238	359	1.63993e-05
	1239	ID1239	1199	7.07253e-05		1239	ID1239	1981	9.04929e-05
	1240	ID1240	1511	8.91292e-05		1240	ID1240	1992	9.09954e-05
	1241	ID1241	838	4.9431e-05		1241	ID1241	1085	4.95632e-05
	1242	ID1242	414	2.44206e-05		1242	ID1242	453	2.06932e-05
	1243	ID1243	7421	0.000437742		1243	ID1243	6961	0.000317981
	1244	ID1244	770	4.54199e-05		1244	ID1244	1481	6.76527e-05
	1245	ID1245	915	5.3973e-05		1245	ID1245	1636	7.47331e-05
	1246	ID1246	1761	0.000103876		1246	ID1246	2024	9.24571e-05
	1247	ID1247	979	5.77482e-05		1247	ID1247	1164	5.3172e-05
	1248	ID1248	2208	0.000130243		1248	ID1248	3352	0.000153121
	1249	ID1249	1609	9.49099e-05		1249	ID1249	2413	0.000110227
	1250	ID1250	415	2.44796e-05		1250	ID1250	570	2.60378e-05
	1251	ID1251	939	5.53887e-05		1251	ID1251	1069	4.88323e-05
	1252	ID1252	467	2.75469e-05		1252	ID1252	564	2.57637e-05
	1253	ID1253	626	3.69258e-05		1253	ID1253	708	3.23417e-05
	1254	ID1254	884	5.21444e-05		1254	ID1254	1343	6.13488e-05
	1255	ID1255	742	4.37683e-05		1255	ID1255	1077	4.91978e-05
	1256	ID1256	1260	7.43235e-05		1256	ID1256	1713	7.82505e-05
	1257	ID1257	752	4.43582e-05		1257	ID1257	359	1.63993e-05
	1258	ID1258	1508	8.89523e-05		1258	ID1258	1756	8.02148e-05
	1259	ID1259	314	1.85219e-05		1259	ID1259	291	1.3293e-05
	1260	ID1260	1257	7.41465e-05		1260	ID1260	1648	7.52813e-05
	1261	ID1261	1032	6.08745e-05		1261	ID1261	965	4.40816e-05
	1262	ID1262	71	4.18807e-06		1262	ID1262	55	2.51242e-06
	1263	ID1263	694	4.09369e-05		1263	ID1263	771	3.52196e-05
	1264	ID1264	50	2.94935e-06		1264	ID1264	0	0
	1265	ID1265	5008	0.000295406		1265	ID1265	8410	0.000384172
	1266	ID1266	2357	0.000139032		1266	ID1266	2592	0.000118404
	1267	ID1267	369	2.17662e-05		1267	ID1267	429	1.95969e-05
	1268	ID1268	917	5.4091e-05		1268	ID1268	899	4.10667e-05
	1269	ID1269	510	3.00833e-05		1269	ID1269	488	2.2292e-05
	1270	ID1270	20	1.17974e-06		1270	ID1270	13	5.93845e-07
	1271	ID1271	1820	0.000107356		1271	ID1271	1775	8.10827e-05
	1272	ID1272	792	4.67176e-05		1272	ID1272	855	3.90567e-05
	1273	ID1273	1883	0.000111072		1273	ID1273	2050	9.36448e-05
	1274	ID1274	489	2.88446e-05		1274	ID1274	621	2.83675e-05
	1275	ID1275	604	3.56281e-05		1275	ID1275	733	3.34837e-05
	1276	ID1276	3023	0.000178317		1276	ID1276	2965	0.000135442
	1277	ID1277	1394	8.22278e-05		1277	ID1277	1330	6.07549e-05
	1278	ID1278	623	3.67488e-05		1278	ID1278	769	3.51282e-05
	1279	ID1279	911	5.37371e-05		1279	ID1279	1242	5.67351e-05
	1280	ID1280	3099	0.0001828		1280	ID1280	5402	0.000246766
	1281	ID1281	839	4.949e-05		1281	ID1281	974	4.44927e-05
	1282	ID1282	436	2.57183e-05		1282	ID1282	193	8.81632e-06
	1283	ID1283	3911	0.000230698		1283	ID1283	6854	0.000313093
	1284	ID1284	297	1.75191e-05		1284	ID1284	426	1.94599e-05
	1285	ID1285	2383	0.000140566		1285	ID1285	4718	0.00021552
	1286	ID1286	531	3.13221e-05		1286	ID1286	606	2.76823e-05
	1287	ID1287	105	6.19363e-06		1287	ID1287	34	1.55313e-06
	1288	ID1288	880	5.19085e-05		1288	ID1288	1324	6.04809e-05
	1289	ID1289	2759	0.000162745		1289	ID1289	4623	0.00021118
	1290	ID1290	8372	0.000493838		1290	ID1290	9172	0.000418981
	1291	ID1291	718	4.23526e-05		1291	ID1291	698	3.18849e-05
	1292	ID1292	819	4.83103e-05		1292	ID1292	814	3.71838e-05
	1293	ID1293	539	3.17939e-05		1293	ID1293	682	3.1154e-05
	1294	ID1294	2546	0.000150181		1294	ID1294	3994	0.000182448
	1295	ID1295	1241	7.32028e-05		1295	ID1295	1390	6.34958e-05
	1296	ID1296	558	3.29147e-05		1296	ID1296	509	2.32513e-05
	1297	ID1297	1126	6.64193e-05		1297	ID1297	1250	5.71005e-05
	1298	ID1298	1002	5.91049e-05		1298	ID1298	1042	4.7599e-05
	1299	ID1299	730	4.30604e-05		1299	ID1299	749	3.42146e-05
	1300	ID1300	1122	6.61833e-05		1300	ID1300	964	4.40359e-05
	1301	ID1301	226	1.3331e-05		1301	ID1301	219	1.0004e-05
	1302	ID1302	755	4.45351e-05		1302	ID1302	896	4.09296e-05
	1303	ID1303	1043	6.15233e-05		1303	ID1303	1546	7.06219e-05
	1304	ID1304	1832	0.000108064		1304	ID1304	2152	9.83042e-05
	1305	ID1305	4474	0.000263907		1305	ID1305	7547	0.00034475
	1306	ID1306	1838	0.000108418		1306	ID1306	2239	0.000102278
	1307	ID1307	1651	9.73874e-05		1307	ID1307	1825	8.33667e-05
	1308	ID1308	1203	7.09613e-05		1308	ID1308	1049	4.79187e-05
	1309	ID1309	5239	0.000309032		1309	ID1309	9016	0.000411855
	1310	ID1310	1805	0.000106471		1310	ID1310	1728	7.89357e-05
	1311	ID1311	6944	0.000409605		1311	ID1311	8812	0.000402536
	1312	ID1312	1029	6.06975e-05		1312	ID1312	1174	5.36288e-05
	1313	ID1313	1239	7.30848e-05		1313	ID1313	1405	6.4181e-05
	1314	ID1314	1511	8.91292e-05		1314	ID1314	1168	5.33547e-05
	1315	ID1315	290	1.71062e-05		1315	ID1315	480	2.19266e-05
	1316	ID1316	2054	0.000121159		1316	ID1316	4919	0.000224702
	1317	ID1317	232	1.3685e-05		1317	ID1317	247	1.12831e-05
	1318	ID1318	985	5.81021e-05		1318	ID1318	967	4.41729e-05
	1319	ID1319	708	4.17627e-05		1319	ID1319	946	4.32137e-05
	1320	ID1320	313	1.84629e-05		1320	ID1320	378	1.72672e-05
	1321	ID1321	884	5.21444e-05		1321	ID1321	864	3.94679e-05
	1322	ID1322	1010	5.95768e-05		1322	ID1322	1435	6.55514e-05
	1323	ID1323	426	2.51284e-05		1323	ID1323	569	2.59921e-05
	1324	ID1324	614	3.6218e-05		1324	ID1324	727	3.32097e-05
	1325	ID1325	948	5.59196e-05		1325	ID1325	791	3.61332e-05
	1326	ID1326	1116	6.58294e-05		1326	ID1326	1266	5.78314e-05
	1327	ID1327	1247	7.35567e-05		1327	ID1327	1215	5.55017e-05
	1328	ID1328	1946	0.000114789		1328	ID1328	2380	0.000108719
	1329	ID1329	807	4.76024e-05		1329	ID1329	1784	8.14938e-05
	1330	ID1330	2426	0.000143102		1330	ID1330	1950	8.90768e-05
	1331	ID1331	524	3.09091e-05		1331	ID1331	496	2.26575e-05
	1332	ID1332	385	2.271e-05		1332	ID1332	445	2.03278e-05
	1333	ID1333	118	6.96046e-06		1333	ID1333	116	5.29893e-06
	1334	ID1334	699	4.12319e-05		1334	ID1334	924	4.22087e-05
	1335	ID1335	1183	6.97815e-05		1335	ID1335	1463	6.68304e-05
	1336	ID1336	46	2.7134e-06		1336	ID1336	5	2.28402e-07
	1337	ID1337	2480	0.000146288		1337	ID1337	2974	0.000135854
	1338	ID1338	2327	0.000137263		1338	ID1338	2475	0.000113059
	1339	ID1339	1282	7.56212e-05		1339	ID1339	1588	7.25405e-05
	1340	ID1340	936	5.52118e-05		1340	ID1340	959	4.38075e-05
	1341	ID1341	2547	0.00015024		1341	ID1341	5145	0.000235026
	1342	ID1342	1264	7.45595e-05		1342	ID1342	1208	5.51819e-05
	1343	ID1343	1650	9.73284e-05		1343	ID1343	2096	9.57461e-05
	1344	ID1344	1231	7.26129e-05		1344	ID1344	1948	8.89854e-05
	1345	ID1345	3120	0.000184039		1345	ID1345	3507	0.000160201
	1346	ID1346	2179	0.000128532		1346	ID1346	3950	0.000180438
	1347	ID1347	985	5.81021e-05		1347	ID1347	1351	6.17142e-05
	1348	ID1348	191	1.12665e-05		1348	ID1348	352	1.60795e-05
	1349	ID1349	1434	8.45872e-05		1349	ID1349	2105	9.61572e-05
	1350	ID1350	2757	0.000162627		1350	ID1350	2619	0.000119637
	1351	ID1351	1372	8.093e-05		1351	ID1351	1579	7.21294e-05
	1352	ID1352	1138	6.71271e-05		1352	ID1352	1430	6.5323e-05
	1353	ID1353	1684	9.9334e-05		1353	ID1353	2060	9.41016e-05
	1354	ID1354	2881	0.000169941		1354	ID1354	6028	0.000275361
	1355	ID1355	1657	9.77413e-05		1355	ID1355	1823	8.32754e-05
	1356	ID1356	2589	0.000152717		1356	ID1356	4174	0.00019067
	1357	ID1357	2153	0.000126999		1357	ID1357	3378	0.000154308
	1358	ID1358	2239	0.000132072		1358	ID1358	2378	0.000108628
	1359	ID1359	1850	0.000109126		1359	ID1359	2442	0.000111552
	1360	ID1360	671	3.95802e-05		1360	ID1360	345	1.57597e-05
	1361	ID1361	2150	0.000126822		1361	ID1361	2105	9.61572e-05
	1362	ID1362	0	0		1362	ID1362	0	0
	1363	ID1363	1765	0.000104112		1363	ID1363	1763	8.05345e-05
	1364	ID1364	2282	0.000134608		1364	ID1364	3379	0.000154354
	1365	ID1365	678	3.99931e-05		1365	ID1365	786	3.59048e-05
	1366	ID1366	4273	0.000252051		1366	ID1366	7806	0.000356581
	1367	ID1367	462	2.7252e-05		1367	ID1367	527	2.40736e-05
	1368	ID1368	2976	0.000175545		1368	ID1368	3227	0.000147411
	1369	ID1369	1896	0.000111839		1369	ID1369	2166	9.89438e-05
	1370	ID1370	6107	0.000360233		1370	ID1370	7879	0.000359916
	1371	ID1371	1896	0.000111839		1371	ID1371	2086	9.52893e-05
	1372	ID1372	0	0		1372	ID1372	0	0
	1373	ID1373	1147	6.7658e-05		1373	ID1373	1789	8.17222e-05
	1374	ID1374	1161	6.84838e-05		1374	ID1374	2389	0.00010913
	1375	ID1375	639	3.76926e-05		1375	ID1375	747	3.41233e-05
	1376	ID1376	901	5.31472e-05		1376	ID1376	959	4.38075e-05
	1377	ID1377	833	4.91361e-05		1377	ID1377	1030	4.70508e-05
	1378	ID1378	1186	6.99585e-05		1378	ID1378	1192	5.4451e-05
	1379	ID1379	923	5.44449e-05		1379	ID1379	1645	7.51443e-05
	1380	ID1380	750	4.42402e-05		1380	ID1380	703	3.21133e-05
	1381	ID1381	1934	0.000114081		1381	ID1381	2407	0.000109953
	1382	ID1382	2389	0.00014092		1382	ID1382	2770	0.000126535
	1383	ID1383	76	4.48301e-06		1383	ID1383	40	1.82722e-06
	1384	ID1384	685	4.0406e-05		1384	ID1384	641	2.92811e-05
	1385	ID1385	2261	0.000133369		1385	ID1385	2470	0.000112831
	1386	ID1386	739	4.35913e-05		1386	ID1386	853	3.89654e-05
	1387	ID1387	4870	0.000287266		1387	ID1387	7012	0.000320311
	1388	ID1388	3	1.76961e-07		1388	ID1388	5	2.28402e-07
	1389	ID1389	1285	7.57982e-05		1389	ID1389	1697	7.75196e-05
	1390	ID1390	1644	9.69745e-05		1390	ID1390	1675	7.65147e-05
	1391	ID1391	196	1.15614e-05		1391	ID1391	226	1.03238e-05
	1392	ID1392	2474	0.000145934		1392	ID1392	2500	0.000114201
	1393	ID1393	1260	7.43235e-05		1393	ID1393	1205	5.50449e-05
	1394	ID1394	1080	6.37059e-05		1394	ID1394	866	3.95592e-05
	1395	ID1395	841	4.9608e-05		1395	ID1395	817	3.73209e-05
	1396	ID1396	2305	0.000135965		1396	ID1396	2253	0.000102918
	1397	ID1397	19	1.12075e-06		1397	ID1397	0	0
	1398	ID1398	1053	6.21132e-05		1398	ID1398	1520	6.94342e-05
	1399	ID1399	2931	0.000172891		1399	ID1399	3179	0.000145218
	1400	ID1400	1020	6.01667e-05		1400	ID1400	1043	4.76447e-05
	1401	ID1401	725	4.27655e-05		1401	ID1401	997	4.55434e-05
	1402	ID1402	1924	0.000113491		1402	ID1402	1767	8.07173e-05
	1403	ID1403	3931	0.000231878		1403	ID1403	7192	0.000328533
	1404	ID1404	1208	7.12562e-05		1404	ID1404	1320	6.02981e-05
	1405	ID1405	1248	7.36157e-05		1405	ID1405	1322	6.03895e-05
	1406	ID1406	2512	0.000148175		1406	ID1406	1791	8.18136e-05
	1407	ID1407	1314	7.75088e-05		1407	ID1407	2114	9.65684e-05
	1408	ID1408	989	5.83381e-05		1408	ID1408	1146	5.23497e-05
	1409	ID1409	4072	0.000240195		1409	ID1409	7505	0.000342831
	1410	ID1410	633	3.73387e-05		1410	ID1410	1633	7.45961e-05
	1411	ID1411	3811	0.000224799		1411	ID1411	4861	0.000222052
	1412	ID1412	456	2.6898e-05		1412	ID1412	332	1.51659e-05
	1413	ID1413	13	7.6683e-07		1413	ID1413	13	5.93845e-07
	1414	ID1414	1263	7.45005e-05		1414	ID1414	1089	4.9746e-05
	1415	ID1415	322	1.89938e-05		1415	ID1415	118	5.39029e-06
	1416	ID1416	3429	0.000202266		1416	ID1416	3754	0.000171484
	1417	ID1417	1247	7.35567e-05		1417	ID1417	1666	7.61035e-05
	1418	ID1418	2826	0.000166697		1418	ID1418	4262	0.00019469
	1419	ID1419	989	5.83381e-05		1419	ID1419	1054	4.81471e-05
	1420	ID1420	648	3.82235e-05		1420	ID1420	640	2.92355e-05
	1421	ID1421	1738	0.000102519		1421	ID1421	1874	8.56051e-05
	1422	ID1422	4294	0.00025329		1422	ID1422	7727	0.000352972
	1423	ID1423	610	3.5982e-05		1423	ID1423	595	2.71798e-05
	1424	ID1424	1957	0.000115437		1424	ID1424	2227	0.00010173
	1425	ID1425	1786	0.000105351		1425	ID1425	1835	8.38235e-05
	1426	ID1426	339	1.99966e-05		1426	ID1426	315	1.43893e-05
	1427	ID1427	4618	0.000272402		1427	ID1427	7929	0.0003622
	1428	ID1428	1590	9.37892e-05		1428	ID1428	1567	7.15812e-05
	1429	ID1429	1659	9.78593e-05		1429	ID1429	1590	7.26318e-05
	1430	ID1430	567	3.34456e-05		1430	ID1430	592	2.70428e-05
	1431	ID1431	2701	0.000159324		1431	ID1431	2958	0.000135123
	1432	ID1432	465	2.74289e-05		1432	ID1432	935	4.27112e-05
	1433	ID1433	1352	7.97503e-05		1433	ID1433	1217	5.5593e-05
	1434	ID1434	217	1.28002e-05		1434	ID1434	262	1.19683e-05
	1435	ID1435	3728	0.000219903		1435	ID1435	4534	0.000207115
	1436	ID1436	2986	0.000176135		1436	ID1436	5840	0.000266774
	1437	ID1437	673	3.96982e-05		1437	ID1437	533	2.43477e-05
	1438	ID1438	2165	0.000127707		1438	ID1438	2449	0.000111871
	1439	ID1439	4	2.35948e-07		1439	ID1439	6	2.74082e-07
	1440	ID1440	1015	5.98717e-05		1440	ID1440	1064	4.86039e-05
	1441	ID1441	1228	7.24359e-05		1441	ID1441	1587	7.24948e-05
	1442	ID1442	1401	8.26407e-05		1442	ID1442	1804	8.24074e-05
	1443	ID1443	2016	0.000118918		1443	ID1443	2140	9.77561e-05
	1444	ID1444	2035	0.000120038		1444	ID1444	2246	0.000102598
	1445	ID1445	2776	0.000163748		1445	ID1445	2544	0.000116211
	1446	ID1446	1753	0.000103404		1446	ID1446	2402	0.000109724
	1447	ID1447	464	2.73699e-05		1447	ID1447	501	2.28859e-05
	1448	ID1448	1755	0.000103522		1448	ID1448	1986	9.07213e-05
	1449	ID1449	401	2.36538e-05		1449	ID1449	516	2.35711e-05
	1450	ID1450	1495	8.81854e-05		1450	ID1450	1792	8.18593e-05
	1451	ID1451	327	1.92887e-05		1451	ID1451	359	1.63993e-05
	1452	ID1452	1132	6.67732e-05		1452	ID1452	1280	5.84709e-05
	1453	ID1453	1789	0.000105528		1453	ID1453	2139	9.77104e-05
	1454	ID1454	390	2.30049e-05		1454	ID1454	518	2.36624e-05
	1455	ID1455	2	1.17974e-07		1455	ID1455	0	0
	1456	ID1456	291	1.71652e-05		1456	ID1456	304	1.38868e-05
	1457	ID1457	1755	0.000103522		1457	ID1457	1991	9.09497e-05
	1458	ID1458	843	4.9726e-05		1458	ID1458	792	3.61789e-05
	1459	ID1459	3576	0.000210937		1459	ID1459	6675	0.000304917
	1460	ID1460	1676	9.88621e-05		1460	ID1460	2176	9.94006e-05
	1461	ID1461	2278	0.000134372		1461	ID1461	2959	0.000135168
	1462	ID1462	1315	7.75678e-05		1462	ID1462	2090	9.5472e-05
	1463	ID1463	619	3.65129e-05		1463	ID1463	652	2.97836e-05
	1464	ID1464	1378	8.1284e-05		1464	ID1464	1977	9.03102e-05
	1465	ID1465	2277	0.000134313		1465	ID1465	1670	7.62863e-05
	1466	ID1466	651	3.84005e-05		1466	ID1466	735	3.35751e-05
	1467	ID1467	2399	0.00014151		1467	ID1467	2146	9.80301e-05
	1468	ID1468	1137	6.70681e-05		1468	ID1468	1083	4.94719e-05
	1469	ID1469	2108	0.000124344		1469	ID1469	3107	0.000141929
	1470	ID1470	1576	9.29634e-05		1470	ID1470	1611	7.35911e-05
	1471	ID1471	835	4.92541e-05		1471	ID1471	1006	4.59545e-05
	1472	ID1472	1900	0.000112075		1472	ID1472	2208	0.000100862
	1473	ID1473	1053	6.21132e-05		1473	ID1473	1189	5.4314e-05
	1474	ID1474	3281	0.000193536		1474	ID1474	4400	0.000200994
	1475	ID1475	2627	0.000154959		1475	ID1475	3436	0.000156958
	1476	ID1476	0	0		1476	ID1476	0	0
	1477	ID1477	1091	6.43547e-05		1477	ID1477	1889	8.62903e-05
	1478	ID1478	1220	7.1964e-05		1478	ID1478	1480	6.7607e-05
	1479	ID1479	822	4.84872e-05		1479	ID1479	982	4.48582e-05
	1480	ID1480	2063	0.00012169		1480	ID1480	1564	7.14441e-05
	1481	ID1481	1245	7.34387e-05		1481	ID1481	1434	6.55057e-05
	1482	ID1482	948	5.59196e-05		1482	ID1482	862	3.93765e-05
	1483	ID1483	651	3.84005e-05		1483	ID1483	684	3.12454e-05
	1484	ID1484	1665	9.82132e-05		1484	ID1484	1788	8.16766e-05
	1485	ID1485	1119	6.60064e-05		1485	ID1485	1055	4.81928e-05
	1486	ID1486	923	5.44449e-05		1486	ID1486	1039	4.74619e-05
	1487	ID1487	2208	0.000130243		1487	ID1487	2355	0.000107577
	1488	ID1488	111	6.54755e-06		1488	ID1488	98	4.47668e-06
	1489	ID1489	757	4.46531e-05		1489	ID1489	972	4.44014e-05
	1490	ID1490	1438	8.48232e-05		1490	ID1490	1446	6.60539e-05
	1491	ID1491	775	4.57149e-05		1491	ID1491	944	4.31223e-05
	1492	ID1492	871	5.13776e-05		1492	ID1492	1116	5.09793e-05
	1493	ID1493	1525	8.9955e-05		1493	ID1493	1436	6.55971e-05
	1494	ID1494	2433	0.000143515		1494	ID1494	2291	0.000104654
	1495	ID1495	25	1.47467e-06		1495	ID1495	3	1.37041e-07
	1496	ID1496	1667	9.83312e-05		1496	ID1496	1728	7.89357e-05
	1497	ID1497	3993	0.000235535		1497	ID1497	3329	0.00015207
	1498	ID1498	1449	8.5472e-05		1498	ID1498	1504	6.87033e-05
	1499	ID1499	4225	0.00024922		1499	ID1499	5902	0.000269606
	1500	ID1500	565	3.33276e-05		1500	ID1500	629	2.8733e-05
	1501	ID1501	518	3.05552e-05		1501	ID1501	513	2.3434e-05
	1502	ID1502	1328	7.83346e-05		1502	ID1502	2089	9.54264e-05
	1503	ID1503	1843	0.000108713		1503	ID1503	3233	0.000147685
	1504	ID1504	1395	8.22867e-05		1504	ID1504	1539	7.03021e-05
	1505	ID1505	836	4.93131e-05		1505	ID1505	943	4.30766e-05
	1506	ID1506	1554	9.16657e-05		1506	ID1506	1353	6.18056e-05
	1507	ID1507	749	4.41812e-05		1507	ID1507	617	2.81848e-05
	1508	ID1508	456	2.6898e-05		1508	ID1508	544	2.48501e-05
	1509	ID1509	2517	0.00014847		1509	ID1509	3857	0.000176189
	1510	ID1510	371	2.18841e-05		1510	ID1510	413	1.8866e-05
	1511	ID1511	2318	0.000136732		1511	ID1511	2509	0.000114612
	1512	ID1512	1496	8.82444e-05		1512	ID1512	1590	7.26318e-05
	1513	ID1513	3596	0.000212117		1513	ID1513	6801	0.000310672
	1514	ID1514	1241	7.32028e-05		1514	ID1514	1752	8.00321e-05
	1515	ID1515	1677	9.89211e-05		1515	ID1515	2200	0.000100497
	1516	ID1516	3366	0.00019855		1516	ID1516	3817	0.000174362
	1517	ID1517	505	2.97884e-05		1517	ID1517	535	2.4439e-05
	1518	ID1518	513	3.02603e-05		1518	ID1518	574	2.62206e-05
	1519	ID1519	3104	0.000183095		1519	ID1519	3193	0.000145858
	1520	ID1520	2144	0.000126468		1520	ID1520	1165	5.32177e-05
	1521	ID1521	1512	8.91882e-05		1521	ID1521	1594	7.28146e-05
	1522	ID1522	735	4.33554e-05		1522	ID1522	773	3.5311e-05
	1523	ID1523	550	3.24428e-05		1523	ID1523	502	2.29316e-05
	1524	ID1524	1476	8.70647e-05		1524	ID1524	1536	7.01651e-05
	1525	ID1525	1619	9.54998e-05		1525	ID1525	1677	7.6606e-05
	1526	ID1526	1067	6.2939e-05		1526	ID1526	1202	5.49078e-05
	1527	ID1527	2951	0.00017407		1527	ID1527	3579	0.00016349
	1528	ID1528	1706	0.000100632		1528	ID1528	2450	0.000111917
	1529	ID1529	1933	0.000114022		1529	ID1529	1947	8.89397e-05
	1530	ID1530	591	3.48613e-05		1530	ID1530	628	2.86873e-05
	1531	ID1531	1214	7.16101e-05		1531	ID1531	1305	5.96129e-05
	1532	ID1532	956	5.63915e-05		1532	ID1532	1486	6.78811e-05
	1533	ID1533	104	6.13464e-06		1533	ID1533	106	4.84212e-06
	1534	ID1534	3169	0.00018693		1534	ID1534	2956	0.000135031
	1535	ID1535	1534	9.04859e-05		1535	ID1535	1814	8.28642e-05
	1536	ID1536	605	3.56871e-05		1536	ID1536	615	2.80934e-05
	1537	ID1537	1132	6.67732e-05		1537	ID1537	1190	5.43597e-05
	1538	ID1538	732	4.31784e-05		1538	ID1538	1123	5.12991e-05
	1539	ID1539	1697	0.000100101		1539	ID1539	1847	8.43717e-05
	1540	ID1540	2092	0.000123401		1540	ID1540	4548	0.000207754
	1541	ID1541	343	2.02325e-05		1541	ID1541	138	6.3039e-06
	1542	ID1542	182	1.07356e-05		1542	ID1542	238	1.08719e-05
	1543	ID1543	951	5.60966e-05		1543	ID1543	1034	4.72335e-05
	1544	ID1544	1631	9.62077e-05		1544	ID1544	2010	9.18176e-05
	1545	ID1545	5180	0.000305552		1545	ID1545	7814	0.000356947
	1546	ID1546	3538	0.000208696		1546	ID1546	3022	0.000138046
	1547	ID1547	153	9.025e-06		1547	ID1547	124	5.66437e-06
	1548	ID1548	2599	0.000153307		1548	ID1548	4820	0.00022018
	1549	ID1549	2640	0.000155725		1549	ID1549	2163	9.88067e-05
	1550	ID1550	2068	0.000121985		1550	ID1550	2132	9.73906e-05
	1551	ID1551	131	7.72729e-06		1551	ID1551	114	5.20757e-06
	1552	ID1552	3153	0.000185986		1552	ID1552	4035	0.00018432
	1553	ID1553	2320	0.00013685		1553	ID1553	5130	0.00023434
	1554	ID1554	1714	0.000101104		1554	ID1554	1691	7.72456e-05
	1555	ID1555	2890	0.000170472		1555	ID1555	5548	0.000253435
	1556	ID1556	0	0		1556	ID1556	2	9.13608e-08
	1557	ID1557	329	1.94067e-05		1557	ID1557	289	1.32016e-05
	1558	ID1558	1395	8.22867e-05		1558	ID1558	2756	0.000125895
	1559	ID1559	376	2.21791e-05		1559	ID1559	484	2.21093e-05
	1560	ID1560	185	1.09126e-05		1560	ID1560	138	6.3039e-06
	1561	ID1561	1084	6.39418e-05		1561	ID1561	1698	7.75653e-05
	1562	ID1562	2485	0.000146582		1562	ID1562	2753	0.000125758
	1563	ID1563	1553	9.16067e-05		1563	ID1563	1833	8.37322e-05
	1564	ID1564	400	2.35948e-05		1564	ID1564	349	1.59425e-05
	1565	ID1565	760	4.48301e-05		1565	ID1565	684	3.12454e-05
	1566	ID1566	0	0		1566	ID1566	0	0
	1567	ID1567	898	5.29702e-05		1567	ID1567	956	4.36705e-05
	1568	ID1568	731	4.31194e-05		1568	ID1568	698	3.18849e-05
	1569	ID1569	1154	6.80709e-05		1569	ID1569	940	4.29396e-05
	1570	ID1570	707	4.17037e-05		1570	ID1570	914	4.17519e-05
	1571	ID1571	1733	0.000102224		1571	ID1571	1506	6.87947e-05
	1572	ID1572	4676	0.000275823		1572	ID1572	5501	0.000251288
	1573	ID1573	2782	0.000164102		1573	ID1573	2826	0.000129093
	1574	ID1574	1808	0.000106648		1574	ID1574	2368	0.000108171
	1575	ID1575	895	5.27933e-05		1575	ID1575	843	3.85086e-05
	1576	ID1576	1192	7.03124e-05		1576	ID1576	1246	5.69178e-05
	1577	ID1577	1367	8.06351e-05		1577	ID1577	2198	0.000100406
	1578	ID1578	1529	9.0191e-05		1578	ID1578	2146	9.80301e-05
	1579	ID1579	57	3.36225e-06		1579	ID1579	68	3.10627e-06
	1580	ID1580	393	2.31819e-05		1580	ID1580	469	2.14241e-05
	1581	ID1581	3637	0.000214535		1581	ID1581	5814	0.000265586
	1582	ID1582	1776	0.000104761		1582	ID1582	1802	8.23161e-05
	1583	ID1583	581	3.42714e-05		1583	ID1583	562	2.56724e-05
	1584	ID1584	88	5.19085e-06		1584	ID1584	64	2.92355e-06
	1585	ID1585	1684	9.9334e-05		1585	ID1585	1843	8.4189e-05
	1586	ID1586	525	3.09681e-05		1586	ID1586	657	3.0012e-05
	1587	ID1587	556	3.27967e-05		1587	ID1587	645	2.94639e-05
	1588	ID1588	2347	0.000138442		1588	ID1588	2759	0.000126032
	1589	ID1589	1353	7.98093e-05		1589	ID1589	401	1.83178e-05
	1590	ID1590	1334	7.86885e-05		1590	ID1590	1556	7.10787e-05
	1591	ID1591	1227	7.23769e-05		1591	ID1591	1211	5.5319e-05
	1592	ID1592	1160	6.84248e-05		1592	ID1592	1132	5.17102e-05
	1593	ID1593	2180	0.000128591		1593	ID1593	2280	0.000104151
	1594	ID1594	1938	0.000114317		1594	ID1594	3729	0.000170342
	1595	ID1595	3452	0.000203623		1595	ID1595	5595	0.000255582
	1596	ID1596	402	2.37127e-05		1596	ID1596	389	1.77697e-05
	1597	ID1597	3081	0.000181739		1597	ID1597	5803	0.000265083
	1598	ID1598	3249	0.000191648		1598	ID1598	6768	0.000309165
	1599	ID1599	1694	9.99238e-05		1599	ID1599	1687	7.70628e-05
	1600	ID1600	2442	0.000144046		1600	ID1600	2985	0.000136356
	1601	ID1601	686	4.0465e-05		1601	ID1601	1248	5.70091e-05
	1602	ID1602	2767	0.000163217		1602	ID1602	2916	0.000133204
	1603	ID1603	652	3.84595e-05		1603	ID1603	668	3.05145e-05
	1604	ID1604	2384	0.000140625		1604	ID1604	3558	0.000162531
	1605	ID1605	510	3.00833e-05		1605	ID1605	1448	6.61452e-05
	1606	ID1606	707	4.17037e-05		1606	ID1606	834	3.80975e-05
	1607	ID1607	913	5.38551e-05		1607	ID1607	880	4.01988e-05
	1608	ID1608	2405	0.000141864		1608	ID1608	4480	0.000204648
	1609	ID1609	1304	7.69189e-05		1609	ID1609	1891	8.63816e-05
	1610	ID1610	2042	0.000120451		1610	ID1610	4156	0.000189848
	1611	ID1611	1123	6.62423e-05		1611	ID1611	1584	7.23578e-05
	1612	ID1612	71	4.18807e-06		1612	ID1612	121	5.52733e-06
	1613	ID1613	453	2.67211e-05		1613	ID1613	219	1.0004e-05
	1614	ID1614	1601	9.4438e-05		1614	ID1614	1465	6.69218e-05
	1615	ID1615	828	4.88412e-05		1615	ID1615	1061	4.84669e-05
	1616	ID1616	657	3.87544e-05		1616	ID1616	625	2.85503e-05
	1617	ID1617	808	4.76614e-05		1617	ID1617	823	3.7595e-05
	1618	ID1618	2312	0.000136378		1618	ID1618	2988	0.000136493
	1619	ID1619	2041	0.000120392		1619	ID1619	2193	0.000100177
	1620	ID1620	1087	6.41188e-05		1620	ID1620	926	4.23001e-05
	1621	ID1621	1508	8.89523e-05		1621	ID1621	3496	0.000159699
	1622	ID1622	1904	0.000112311		1622	ID1622	2928	0.000133752
	1623	ID1623	225	1.32721e-05		1623	ID1623	226	1.03238e-05
	1624	ID1624	806	4.75435e-05		1624	ID1624	554	2.53069e-05
	1625	ID1625	2850	0.000168113		1625	ID1625	2730	0.000124707
	1626	ID1626	1425	8.40564e-05		1626	ID1626	1602	7.318e-05
	1627	ID1627	3181	0.000187637		1627	ID1627	3233	0.000147685
	1628	ID1628	3278	0.000193359		1628	ID1628	3199	0.000146132
	1629	ID1629	750	4.42402e-05		1629	ID1629	504	2.30229e-05
	1630	ID1630	2732	0.000161152		1630	ID1630	3337	0.000152436
	1631	ID1631	107	6.3116e-06		1631	ID1631	95	4.33964e-06
	1632	ID1632	1141	6.73041e-05		1632	ID1632	959	4.38075e-05
	1633	ID1633	927	5.46809e-05		1633	ID1633	1247	5.69635e-05
	1634	ID1634	1740	0.000102637		1634	ID1634	2145	9.79845e-05
	1635	ID1635	290	1.71062e-05		1635	ID1635	486	2.22007e-05
	1636	ID1636	518	3.05552e-05		1636	ID1636	530	2.42106e-05
	1637	ID1637	2155	0.000127117		1637	ID1637	1894	8.65187e-05
	1638	ID1638	2707	0.000159678		1638	ID1638	2958	0.000135123
	1639	ID1639	2074	0.000122339		1639	ID1639	1885	8.61076e-05
	1640	ID1640	1335	7.87475e-05		1640	ID1640	1545	7.05762e-05
	1641	ID1641	657	3.87544e-05		1641	ID1641	890	4.06556e-05
	1642	ID1642	388	2.28869e-05		1642	ID1642	251	1.14658e-05
	1643	ID1643	1653	9.75054e-05		1643	ID1643	1984	9.06299e-05
	1644	ID1644	1900	0.000112075		1644	ID1644	3179	0.000145218
	1645	ID1645	1146	6.7599e-05		1645	ID1645	1115	5.09336e-05
	1646	ID1646	175	1.03227e-05		1646	ID1646	190	8.67928e-06
	1647	ID1647	1327	7.82756e-05		1647	ID1647	1566	7.15355e-05
	1648	ID1648	1179	6.95456e-05		1648	ID1648	1316	6.01154e-05
	1649	ID1649	805	4.74845e-05		1649	ID1649	506	2.31143e-05
	1650	ID1650	343	2.02325e-05		1650	ID1650	377	1.72215e-05
	1651	ID1651	1286	7.58572e-05		1651	ID1651	1036	4.73249e-05
	1652	ID1652	1549	9.13707e-05		1652	ID1652	1968	8.9899e-05
	1653	ID1653	2564	0.000151242		1653	ID1653	3476	0.000158785
	1654	ID1654	128	7.55032e-06		1654	ID1654	181	8.26815e-06
	1655	ID1655	770	4.54199e-05		1655	ID1655	1069	4.88323e-05
	1656	ID1656	1723	0.000101634		1656	ID1656	1888	8.62446e-05
	1657	ID1657	1426	8.41153e-05		1657	ID1657	2039	9.31423e-05
	1658	ID1658	867	5.11417e-05		1658	ID1658	985	4.49952e-05
	1659	ID1659	580	3.42124e-05		1659	ID1659	656	2.99663e-05
	1660	ID1660	2600	0.000153366		1660	ID1660	2646	0.00012087
	1661	ID1661	564	3.32686e-05		1661	ID1661	504	2.30229e-05
	1662	ID1662	291	1.71652e-05		1662	ID1662	270	1.23337e-05
	1663	ID1663	747	4.40632e-05		1663	ID1663	688	3.14281e-05
	1664	ID1664	408	2.40667e-05		1664	ID1664	427	1.95055e-05
	1665	ID1665	1212	7.14921e-05		1665	ID1665	1444	6.59625e-05
	1666	ID1666	2190	0.000129181		1666	ID1666	2202	0.000100588
	1667	ID1667	492	2.90216e-05		1667	ID1667	280	1.27905e-05
	1668	ID1668	3465	0.00020439		1668	ID1668	3169	0.000144761
	1669	ID1669	955	5.63325e-05		1669	ID1669	1034	4.72335e-05
	1670	ID1670	382	2.2533e-05		1670	ID1670	373	1.70388e-05
	1671	ID1671	1535	9.05449e-05		1671	ID1671	1570	7.17182e-05
	1672	ID1672	1829	0.000107887		1672	ID1672	1751	7.99864e-05
	1673	ID1673	1693	9.98648e-05		1673	ID1673	1916	8.75236e-05
	1674	ID1674	1057	6.23492e-05		1674	ID1674	1135	5.18473e-05
	1675	ID1675	108	6.37059e-06		1675	ID1675	145	6.62366e-06
	1676	ID1676	481	2.83727e-05		1676	ID1676	438	2.0008e-05
	1677	ID1677	460	2.7134e-05		1677	ID1677	396	1.80894e-05
	1678	ID1678	153	9.025e-06		1678	ID1678	157	7.17182e-06
	1679	ID1679	415	2.44796e-05		1679	ID1679	502	2.29316e-05
	1680	ID1680	734	4.32964e-05		1680	ID1680	862	3.93765e-05
	1681	ID1681	129	7.60931e-06		1681	ID1681	185	8.45087e-06
	1682	ID1682	931	5.49168e-05		1682	ID1682	1215	5.55017e-05
	1683	ID1683	839	4.949e-05		1683	ID1683	994	4.54063e-05
	1684	ID1684	1085	6.40008e-05		1684	ID1684	1184	5.40856e-05
	1685	ID1685	513	3.02603e-05		1685	ID1685	570	2.60378e-05
	1686	ID1686	2565	0.000151301		1686	ID1686	4257	0.000194461
	1687	ID1687	675	3.98162e-05		1687	ID1687	638	2.91441e-05
	1688	ID1688	3962	0.000233706		1688	ID1688	4905	0.000224062
	1689	ID1689	531	3.13221e-05		1689	ID1689	552	2.52156e-05
	1690	ID1690	1843	0.000108713		1690	ID1690	2056	9.39189e-05
	1691	ID1691	2373	0.000139976		1691	ID1691	3508	0.000160247
	1692	ID1692	6011	0.00035457		1692	ID1692	10466	0.000478091
	1693	ID1693	904	5.33242e-05		1693	ID1693	965	4.40816e-05
	1694	ID1694	2132	0.00012576		1694	ID1694	2465	0.000112602
	1695	ID1695	2461	0.000145167		1695	ID1695	5504	0.000251425
	1696	ID1696	2214	0.000130597		1696	ID1696	2263	0.000103375
	1697	ID1697	2075	0.000122398		1697	ID1697	2098	9.58375e-05
	1698	ID1698	1356	7.99863e-05		1698	ID1698	1311	5.9887e-05
	1699	ID1699	870	5.13186e-05		1699	ID1699	789	3.60418e-05
	1700	ID1700	2117	0.000124875		1700	ID1700	2788	0.000127357
	1701	ID1701	1390	8.19918e-05		1701	ID1701	1917	8.75693e-05
	1702	ID1702	67	3.95212e-06		1702	ID1702	75	3.42603e-06
	1703	ID1703	2066	0.000121867		1703	ID1703	2311	0.000105567
	1704	ID1704	536	3.1617e-05		1704	ID1704	566	2.58551e-05
	1705	ID1705	611	3.6041e-05		1705	ID1705	684	3.12454e-05
	1706	ID1706	2344	0.000138265		1706	ID1706	3022	0.000138046
	1707	ID1707	1293	7.62701e-05		1707	ID1707	1557	7.11244e-05
	1708	ID1708	344	2.02915e-05		1708	ID1708	426	1.94599e-05
	1709	ID1709	2776	0.000163748		1709	ID1709	2981	0.000136173
	1710	ID1710	2736	0.000161388		1710	ID1710	4871	0.000222509
	1711	ID1711	1719	0.000101399		1711	ID1711	1590	7.26318e-05
	1712	ID1712	1469	8.66518e-05		1712	ID1712	1465	6.69218e-05
	1713	ID1713	408	2.40667e-05		1713	ID1713	475	2.16982e-05
	1714	ID1714	1995	0.000117679		1714	ID1714	2418	0.000110455
	1715	ID1715	2734	0.00016127		1715	ID1715	2319	0.000105933
	1716	ID1716	1672	9.86261e-05		1716	ID1716	1916	8.75236e-05
	1717	ID1717	2294	0.000135316		1717	ID1717	4056	0.00018528
	1718	ID1718	896	5.28523e-05		1718	ID1718	702	3.20676e-05
	1719	ID1719	3188	0.00018805		1719	ID1719	3814	0.000174225
	1720	ID1720	204	1.20333e-05		1720	ID1720	165	7.53727e-06
	1721	ID1721	2388	0.000140861		1721	ID1721	2773	0.000126672
	1722	ID1722	5070	0.000299064		1722	ID1722	6337	0.000289477
	1723	ID1723	1986	0.000117148		1723	ID1723	2138	9.76647e-05
	1724	ID1724	1904	0.000112311		1724	ID1724	2169	9.90808e-05
	1725	ID1725	375	2.21201e-05		1725	ID1725	365	1.66733e-05
	1726	ID1726	234	1.38029e-05		1726	ID1726	265	1.21053e-05
	1727	ID1727	2993	0.000176548		1727	ID1727	3214	0.000146817
	1728	ID1728	3	1.76961e-07		1728	ID1728	1	4.56804e-08
	1729	ID1729	3161	0.000186458		1729	ID1729	3527	0.000161115
	1730	ID1730	645	3.80466e-05		1730	ID1730	713	3.25701e-05
	1731	ID1731	1507	8.88933e-05		1731	ID1731	1721	7.8616e-05
	1732	ID1732	2214	0.000130597		1732	ID1732	2508	0.000114566
	1733	ID1733	585	3.45073e-05		1733	ID1733	972	4.44014e-05
	1734	ID1734	2999	0.000176902		1734	ID1734	3590	0.000163993
	1735	ID1735	2246	0.000132485		1735	ID1735	4053	0.000185143
	1736	ID1736	420	2.47745e-05		1736	ID1736	553	2.52613e-05
	1737	ID1737	280	1.65163e-05		1737	ID1737	333	1.52116e-05
	1738	ID1738	1775	0.000104702		1738	ID1738	1898	8.67014e-05
	1739	ID1739	750	4.42402e-05		1739	ID1739	881	4.02444e-05
	1740	ID1740	419	2.47155e-05		1740	ID1740	358	1.63536e-05
	1741	ID1741	770	4.54199e-05		1741	ID1741	810	3.70011e-05
	1742	ID1742	408	2.40667e-05		1742	ID1742	440	2.00994e-05
	1743	ID1743	1981	0.000116853		1743	ID1743	2078	9.49239e-05
	1744	ID1744	783	4.61868e-05		1744	ID1744	729	3.3301e-05
	1745	ID1745	4	2.35948e-07		1745	ID1745	3	1.37041e-07
	1746	ID1746	998	5.88689e-05		1746	ID1746	1288	5.88364e-05
	1747	ID1747	2174	0.000128238		1747	ID1747	1885	8.61076e-05
	1748	ID1748	839	4.949e-05		1748	ID1748	868	3.96506e-05
	1749	ID1749	806	4.75435e-05		1749	ID1749	692	3.16108e-05
	1750	ID1750	1857	0.000109539		1750	ID1750	1746	7.9758e-05
	1751	ID1751	901	5.31472e-05		1751	ID1751	791	3.61332e-05
	1752	ID1752	838	4.9431e-05		1752	ID1752	800	3.65443e-05
	1753	ID1753	1401	8.26407e-05		1753	ID1753	3283	0.000149969
	1754	ID1754	596	3.51562e-05		1754	ID1754	652	2.97836e-05
	1755	ID1755	651	3.84005e-05		1755	ID1755	762	3.48085e-05
	1756	ID1756	434	2.56003e-05		1756	ID1756	470	2.14698e-05
	1757	ID1757	1084	6.39418e-05		1757	ID1757	1406	6.42266e-05
	1758	ID1758	863	5.09057e-05		1758	ID1758	870	3.97419e-05
	1759	ID1759	3008	0.000177433		1759	ID1759	3901	0.000178199
	1760	ID1760	400	2.35948e-05		1760	ID1760	417	1.90487e-05
	1761	ID1761	941	5.55067e-05		1761	ID1761	1074	4.90608e-05
	1762	ID1762	910	5.36781e-05		1762	ID1762	1293	5.90648e-05
	1763	ID1763	1968	0.000116086		1763	ID1763	2332	0.000106527
	1764	ID1764	875	5.16135e-05		1764	ID1764	1034	4.72335e-05
	1765	ID1765	560	3.30327e-05		1765	ID1765	620	2.83218e-05
	1766	ID1766	1707	0.000100691		1766	ID1766	1864	8.51483e-05
	1767	ID1767	532	3.1381e-05		1767	ID1767	634	2.89614e-05
	1768	ID1768	745	4.39452e-05		1768	ID1768	1655	7.56011e-05
	1769	ID1769	897	5.29113e-05		1769	ID1769	861	3.93308e-05
	1770	ID1770	12160	0.000717281		1770	ID1770	19456	0.000888758
	1771	ID1771	3068	0.000180972		1771	ID1771	3120	0.000142523
	1772	ID1772	50	2.94935e-06		1772	ID1772	34	1.55313e-06
	1773	ID1773	1177	6.94276e-05		1773	ID1773	1395	6.37242e-05
	1774	ID1774	804	4.74255e-05		1774	ID1774	1149	5.24868e-05
	1775	ID1775	634	3.73977e-05		1775	ID1775	546	2.49415e-05
	1776	ID1776	1580	9.31993e-05		1776	ID1776	2830	0.000129276
	1777	ID1777	3039	0.000179261		1777	ID1777	4521	0.000206521
	1778	ID1778	710	4.18807e-05		1778	ID1778	657	3.0012e-05
	1779	ID1779	743	4.38273e-05		1779	ID1779	733	3.34837e-05
	1780	ID1780	108	6.37059e-06		1780	ID1780	24	1.09633e-06
	1781	ID1781	1225	7.2259e-05		1781	ID1781	1082	4.94262e-05
	1782	ID1782	859	5.06698e-05		1782	ID1782	930	4.24828e-05
	1783	ID1783	1780	0.000104997		1783	ID1783	2005	9.15892e-05
	1784	ID1784	4699	0.00027718		1784	ID1784	6031	0.000275499
	1785	ID1785	835	4.92541e-05		1785	ID1785	974	4.44927e-05
	1786	ID1786	1735	0.000102342		1786	ID1786	1635	7.46875e-05
	1787	ID1787	934	5.50938e-05		1787	ID1787	1457	6.65563e-05
	1788	ID1788	4986	0.000294109		1788	ID1788	8172	0.0003733
	1789	ID1789	404	2.38307e-05		1789	ID1789	414	1.89117e-05
	1790	ID1790	1420	8.37614e-05		1790	ID1790	1531	6.99367e-05
	1791	ID1791	2628	0.000155018		1791	ID1791	3198	0.000146086
	1792	ID1792	1	5.89869e-08		1792	ID1792	0	0
	1793	ID1793	227	1.339e-05		1793	ID1793	266	1.2151e-05
	1794	ID1794	3718	0.000219313		1794	ID1794	5645	0.000257866
	1795	ID1795	473	2.79008e-05		1795	ID1795	270	1.23337e-05
	1796	ID1796	659	3.88724e-05		1796	ID1796	683	3.11997e-05
	1797	ID1797	1062	6.26441e-05		1797	ID1797	907	4.14321e-05
	1798	ID1798	1627	9.59717e-05		1798	ID1798	1571	7.17639e-05
	1799	ID1799	581	3.42714e-05		1799	ID1799	669	3.05602e-05
	1800	ID1800	1245	7.34387e-05		1800	ID1800	1571	7.17639e-05
	1801	ID1801	2456	0.000144872		1801	ID1801	2526	0.000115389
	1802	ID1802	2056	0.000121277		1802	ID1802	2173	9.92635e-05
	1803	ID1803	1321	7.79217e-05		1803	ID1803	1617	7.38652e-05
	1804	ID1804	2166	0.000127766		1804	ID1804	2274	0.000103877
	1805	ID1805	520	3.06732e-05		1805	ID1805	502	2.29316e-05
	1806	ID1806	2250	0.000132721		1806	ID1806	2790	0.000127448
	1807	ID1807	1319	7.78037e-05		1807	ID1807	2013	9.19546e-05
	1808	ID1808	237	1.39799e-05		1808	ID1808	261	1.19226e-05
	1809	ID1809	1299	7.6624e-05		1809	ID1809	1159	5.29436e-05
	1810	ID1810	413	2.43616e-05		1810	ID1810	435	1.9871e-05
	1811	ID1811	516	3.04372e-05		1811	ID1811	934	4.26655e-05
	1812	ID1812	408	2.40667e-05		1812	ID1812	580	2.64946e-05
	1813	ID1813	5346	0.000315344		1813	ID1813	11892	0.000543231
	1814	ID1814	55	3.24428e-06		1814	ID1814	45	2.05562e-06
	1815	ID1815	1538	9.07219e-05		1815	ID1815	1766	8.06716e-05
	1816	ID1816	1035	6.10515e-05		1816	ID1816	1134	5.18016e-05
	1817	ID1817	1884	0.000111131		1817	ID1817	2197	0.00010036
	1818	ID1818	227	1.339e-05		1818	ID1818	372	1.69931e-05
	1819	ID1819	8681	0.000512065		1819	ID1819	13653	0.000623675
	1820	ID1820	697	4.11139e-05		1820	ID1820	721	3.29356e-05
	1821	ID1821	328	1.93477e-05		1821	ID1821	100	4.56804e-06
	1822	ID1822	1007	5.93998e-05		1822	ID1822	993	4.53606e-05
	1823	ID1823	53	3.12631e-06		1823	ID1823	10	4.56804e-07
	1824	ID1824	3731	0.00022008		1824	ID1824	5294	0.000241832
	1825	ID1825	7024	0.000414324		1825	ID1825	11747	0.000536608
	1826	ID1826	1116	6.58294e-05		1826	ID1826	881	4.02444e-05
	1827	ID1827	757	4.46531e-05		1827	ID1827	850	3.88283e-05
	1828	ID1828	1005	5.92818e-05		1828	ID1828	1508	6.8886e-05
	1829	ID1829	5223	0.000308089		1829	ID1829	9651	0.000440862
	1830	ID1830	724	4.27065e-05		1830	ID1830	665	3.03775e-05
	1831	ID1831	1859	0.000109657		1831	ID1831	1947	8.89397e-05
	1832	ID1832	2655	0.00015661		1832	ID1832	3364	0.000153669
	1833	ID1833	3872	0.000228397		1833	ID1833	3577	0.000163399
	1834	ID1834	1208	7.12562e-05		1834	ID1834	1514	6.91601e-05
	1835	ID1835	1541	9.08988e-05		1835	ID1835	2211	0.000100999
	1836	ID1836	2563	0.000151183		1836	ID1836	3991	0.00018231
	1837	ID1837	376	2.21791e-05		1837	ID1837	334	1.52573e-05
	1838	ID1838	536	3.1617e-05		1838	ID1838	569	2.59921e-05
	1839	ID1839	0	0		1839	ID1839	0	0
	1840	ID1840	126	7.43235e-06		1840	ID1840	18	8.22247e-07
	1841	ID1841	1048	6.18183e-05		1841	ID1841	977	4.46298e-05
	1842	ID1842	1499	8.84214e-05		1842	ID1842	1304	5.95672e-05
	1843	ID1843	818	4.82513e-05		1843	ID1843	751	3.4306e-05
	1844	ID1844	1936	0.000114199		1844	ID1844	1765	8.06259e-05
	1845	ID1845	1157	6.82479e-05		1845	ID1845	1123	5.12991e-05
	1846	ID1846	1420	8.37614e-05		1846	ID1846	1529	6.98453e-05
	1847	ID1847	909	5.36191e-05		1847	ID1847	986	4.50409e-05
	1848	ID1848	1649	9.72694e-05		1848	ID1848	2021	9.23201e-05
	1849	ID1849	1532	9.0368e-05		1849	ID1849	1854	8.46915e-05
	1850	ID1850	1166	6.87787e-05		1850	ID1850	1518	6.93428e-05
	1851	ID1851	1076	6.34699e-05		1851	ID1851	1005	4.59088e-05
	1852	ID1852	608	3.5864e-05		1852	ID1852	923	4.2163e-05
	1853	ID1853	1626	9.59127e-05		1853	ID1853	1935	8.83916e-05
	1854	ID1854	705	4.15858e-05		1854	ID1854	576	2.63119e-05
	1855	ID1855	5090	0.000300243		1855	ID1855	8692	0.000397054
	1856	ID1856	3068	0.000180972		1856	ID1856	3372	0.000154034
	1857	ID1857	4710	0.000277828		1857	ID1857	7515	0.000343288
	1858	ID1858	957	5.64505e-05		1858	ID1858	1024	4.67767e-05
	1859	ID1859	1041	6.14054e-05		1859	ID1859	1157	5.28522e-05
	1860	ID1860	703	4.14678e-05		1860	ID1860	867	3.96049e-05
	1861	ID1861	2094	0.000123519		1861	ID1861	2029	9.26855e-05
	1862	ID1862	729	4.30015e-05		1862	ID1862	1059	4.83755e-05
	1863	ID1863	1570	9.26095e-05		1863	ID1863	2525	0.000115343
	1864	ID1864	1274	7.51493e-05		1864	ID1864	1410	6.44094e-05
	1865	ID1865	3133	0.000184806		1865	ID1865	5514	0.000251882
	1866	ID1866	1569	9.25505e-05		1866	ID1866	2347	0.000107212
	1867	ID1867	2306	0.000136024		1867	ID1867	3088	0.000141061
	1868	ID1868	2749	0.000162155		1868	ID1868	2841	0.000129778
	1869	ID1869	823	4.85462e-05		1869	ID1869	970	4.431e-05
	1870	ID1870	1481	8.73596e-05		1870	ID1870	1482	6.76984e-05
	1871	ID1871	1769	0.000104348		1871	ID1871	2663	0.000121647
	1872	ID1872	2244	0.000132367		1872	ID1872	2105	9.61572e-05
	1873	ID1873	1477	8.71237e-05		1873	ID1873	2439	0.000111415
	1874	ID1874	1442	8.50591e-05		1874	ID1874	1591	7.26775e-05
	1875	ID1875	253	1.49237e-05		1875	ID1875	316	1.4435e-05
	1876	ID1876	1313	7.74498e-05		1876	ID1876	1152	5.26238e-05
	1877	ID1877	5334	0.000314636		1877	ID1877	10612	0.00048476
	1878	ID1878	2378	0.000140271		1878	ID1878	3101	0.000141655
	1879	ID1879	1337	7.88655e-05		1879	ID1879	1314	6.0024e-05
	1880	ID1880	1117	6.58884e-05		1880	ID1880	1526	6.97083e-05
	1881	ID1881	4388	0.000258835		1881	ID1881	7793	0.000355987
	1882	ID1882	813	4.79564e-05		1882	ID1882	886	4.04728e-05
	1883	ID1883	322	1.89938e-05		1883	ID1883	477	2.17896e-05
	1884	ID1884	930	5.48578e-05		1884	ID1884	1057	4.82842e-05
	1885	ID1885	2052	0.000121041		1885	ID1885	2064	9.42843e-05
	1886	ID1886	1661	9.79773e-05		1886	ID1886	1658	7.57381e-05
	1887	ID1887	1484	8.75366e-05		1887	ID1887	1851	8.45544e-05
	1888	ID1888	567	3.34456e-05		1888	ID1888	513	2.3434e-05
	1889	ID1889	1953	0.000115201		1889	ID1889	1672	7.63776e-05
	1890	ID1890	1681	9.9157e-05		1890	ID1890	1641	7.49615e-05
	1891	ID1891	723	4.26475e-05		1891	ID1891	576	2.63119e-05
	1892	ID1892	2056	0.000121277		1892	ID1892	1880	8.58792e-05
	1893	ID1893	1252	7.38516e-05		1893	ID1893	1445	6.60082e-05
	1894	ID1894	3138	0.000185101		1894	ID1894	3178	0.000145172
	1895	ID1895	0	0		1895	ID1895	0	0
	1896	ID1896	827	4.87822e-05		1896	ID1896	836	3.81888e-05
	1897	ID1897	2516	0.000148411		1897	ID1897	4001	0.000182767
	1898	ID1898	1628	9.60307e-05		1898	ID1898	2292	0.000104699
	1899	ID1899	1228	7.24359e-05		1899	ID1899	1509	6.89317e-05
	1900	ID1900	1196	7.05483e-05		1900	ID1900	1536	7.01651e-05
	1901	ID1901	473	2.79008e-05		1901	ID1901	603	2.75453e-05
	1902	ID1902	1569	9.25505e-05		1902	ID1902	1890	8.6336e-05
	1903	ID1903	1396	8.23457e-05		1903	ID1903	2225	0.000101639
	1904	ID1904	1443	8.51181e-05		1904	ID1904	1529	6.98453e-05
	1905	ID1905	674	3.97572e-05		1905	ID1905	616	2.81391e-05
	1906	ID1906	1085	6.40008e-05		1906	ID1906	1427	6.51859e-05
	1907	ID1907	296	1.74601e-05		1907	ID1907	322	1.47091e-05
	1908	ID1908	680	4.01111e-05		1908	ID1908	724	3.30726e-05
	1909	ID1909	372	2.19431e-05		1909	ID1909	393	1.79524e-05
	1910	ID1910	2038	0.000120215		1910	ID1910	2309	0.000105476
	1911	ID1911	1715	0.000101163		1911	ID1911	1886	8.61532e-05
	1912	ID1912	741	4.37093e-05		1912	ID1912	1004	4.58631e-05
	1913	ID1913	1711	0.000100927		1913	ID1913	2045	9.34164e-05
	1914	ID1914	2287	0.000134903		1914	ID1914	2632	0.000120231
	1915	ID1915	1472	8.68287e-05		1915	ID1915	1497	6.83836e-05
	1916	ID1916	2604	0.000153602		1916	ID1916	2707	0.000123657
	1917	ID1917	81	4.77794e-06		1917	ID1917	70	3.19763e-06
	1918	ID1918	3716	0.000219195		1918	ID1918	3623	0.0001655
	1919	ID1919	1379	8.1343e-05		1919	ID1919	1539	7.03021e-05
	1920	ID1920	606	3.57461e-05		1920	ID1920	770	3.51739e-05
	1921	ID1921	3176	0.000187342		1921	ID1921	4984	0.000227671
	1922	ID1922	1265	7.46184e-05		1922	ID1922	1168	5.33547e-05
	1923	ID1923	3123	0.000184216		1923	ID1923	3865	0.000176555
	1924	ID1924	1212	7.14921e-05		1924	ID1924	1415	6.46378e-05
	1925	ID1925	2325	0.000137145		1925	ID1925	4798	0.000219175
	1926	ID1926	4086	0.000241021		1926	ID1926	5283	0.00024133
	1927	ID1927	154	9.08398e-06		1927	ID1927	131	5.98413e-06
	1928	ID1928	871	5.13776e-05		1928	ID1928	708	3.23417e-05
	1929	ID1929	3299	0.000194598		1929	ID1929	4136	0.000188934
	1930	ID1930	530	3.12631e-05		1930	ID1930	450	2.05562e-05
	1931	ID1931	584	3.44484e-05		1931	ID1931	599	2.73626e-05
	1932	ID1932	141	8.31715e-06		1932	ID1932	129	5.89277e-06
	1933	ID1933	2729	0.000160975		1933	ID1933	4605	0.000210358
	1934	ID1934	1441	8.50001e-05		1934	ID1934	1255	5.73289e-05
	1935	ID1935	1623	9.57358e-05		1935	ID1935	1895	8.65644e-05
	1936	ID1936	324	1.91118e-05		1936	ID1936	311	1.42066e-05
	1937	ID1937	1702	0.000100396		1937	ID1937	1390	6.34958e-05
	1938	ID1938	1041	6.14054e-05		1938	ID1938	989	4.51779e-05
	1939	ID1939	1003	5.91639e-05		1939	ID1939	1023	4.67311e-05
	1940	ID1940	1567	9.24325e-05		1940	ID1940	978	4.46754e-05
	1941	ID1941	1955	0.000115319		1941	ID1941	1964	8.97163e-05
	1942	ID1942	473	2.79008e-05		1942	ID1942	469	2.14241e-05
	1943	ID1943	328	1.93477e-05		1943	ID1943	377	1.72215e-05
	1944	ID1944	3206	0.000189112		1944	ID1944	4305	0.000196654
	1945	ID1945	636	3.75157e-05		1945	ID1945	648	2.96009e-05
	1946	ID1946	620	3.65719e-05		1946	ID1946	901	4.1158e-05
	1947	ID1947	1681	9.9157e-05		1947	ID1947	2558	0.00011685
	1948	ID1948	948	5.59196e-05		1948	ID1948	1002	4.57718e-05
	1949	ID1949	2767	0.000163217		1949	ID1949	3562	0.000162714
	1950	ID1950	1475	8.70057e-05		1950	ID1950	1589	7.25862e-05
	1951	ID1951	2565	0.000151301		1951	ID1951	2526	0.000115389
	1952	ID1952	1266	7.46774e-05		1952	ID1952	1476	6.74243e-05
	1953	ID1953	5476	0.000323012		1953	ID1953	5575	0.000254668
	1954	ID1954	2371	0.000139858		1954	ID1954	2139	9.77104e-05
	1955	ID1955	2160	0.000127412		1955	ID1955	3233	0.000147685
	1956	ID1956	178	1.04997e-05		1956	ID1956	204	9.3188e-06
	1957	ID1957	1142	6.73631e-05		1957	ID1957	965	4.40816e-05
	1958	ID1958	4006	0.000236302		1958	ID1958	4818	0.000220088
	1959	ID1959	2972	0.000175309		1959	ID1959	3336	0.00015239
	1960	ID1960	2166	0.000127766		1960	ID1960	2902	0.000132565
	1961	ID1961	1933	0.000114022		1961	ID1961	2973	0.000135808
	1962	ID1962	1421	8.38204e-05		1962	ID1962	2044	9.33707e-05
	1963	ID1963	1281	7.55622e-05		1963	ID1963	1480	6.7607e-05
	1964	ID1964	524	3.09091e-05		1964	ID1964	559	2.55353e-05
	1965	ID1965	1028	6.06385e-05		1965	ID1965	1115	5.09336e-05
	1966	ID1966	826	4.87232e-05		1966	ID1966	958	4.37618e-05
	1967	ID1967	283	1.66933e-05		1967	ID1967	233	1.06435e-05
	1968	ID1968	740	4.36503e-05		1968	ID1968	825	3.76863e-05
	1969	ID1969	3364	0.000198432		1969	ID1969	3426	0.000156501
	1970	ID1970	210	1.23873e-05		1970	ID1970	244	1.1146e-05
	1971	ID1971	965	5.69224e-05		1971	ID1971	860	3.92851e-05
	1972	ID1972	4440	0.000261902		1972	ID1972	8295	0.000378919
	1973	ID1973	1257	7.41465e-05		1973	ID1973	1412	6.45007e-05
	1974	ID1974	1503	8.86573e-05		1974	ID1974	1618	7.39109e-05
	1975	ID1975	483	2.84907e-05		1975	ID1975	553	2.52613e-05
	1976	ID1976	2942	0.000173539		1976	ID1976	5087	0.000232376
	1977	ID1977	2089	0.000123224		1977	ID1977	3330	0.000152116
	1978	ID1978	391	2.30639e-05		1978	ID1978	238	1.08719e-05
	1979	ID1979	582	3.43304e-05		1979	ID1979	662	3.02404e-05
	1980	ID1980	786	4.63637e-05		1980	ID1980	1040	4.75076e-05
	1981	ID1981	1713	0.000101045		1981	ID1981	3562	0.000162714
	1982	ID1982	3880	0.000228869		1982	ID1982	6436	0.000293999
	1983	ID1983	855	5.04338e-05		1983	ID1983	336	1.53486e-05
	1984	ID1984	995	5.8692e-05		1984	ID1984	1489	6.80181e-05
	1985	ID1985	3339	0.000196957		1985	ID1985	3615	0.000165135
	1986	ID1986	411	2.42436e-05		1986	ID1986	465	2.12414e-05
	1987	ID1987	2055	0.000121218		1987	ID1987	3621	0.000165409
	1988	ID1988	1490	8.78905e-05		1988	ID1988	2133	9.74363e-05
	1989	ID1989	926	5.46219e-05		1989	ID1989	1890	8.6336e-05
	1990	ID1990	643	3.79286e-05		1990	ID1990	777	3.54937e-05
	1991	ID1991	4677	0.000275882		1991	ID1991	4169	0.000190442
	1992	ID1992	692	4.08189e-05		1992	ID1992	1545	7.05762e-05
	1993	ID1993	429	2.53054e-05		1993	ID1993	441	2.01451e-05
	1994	ID1994	613	3.6159e-05		1994	ID1994	620	2.83218e-05
	1995	ID1995	593	3.49792e-05		1995	ID1995	654	2.9875e-05
	1996	ID1996	2862	0.000168821		1996	ID1996	2816	0.000128636
	1997	ID1997	1694	9.99238e-05		1997	ID1997	1450	6.62366e-05
	1998	ID1998	1998	0.000117856		1998	ID1998	3895	0.000177925
[truncated: 9,522 more rows]

## Sheet: Fig.3c
3c
	1F 1st	1X			1F 5th	1X
		5014	0.435243			5652	0.490625
		5300	0.460069			5706	0.495312
		5301	0.460156			5593	0.485503
		5372	0.466319			5603	0.486372
		5329	0.462587			5599	0.486024
		5312	0.461111			5622	0.488021
		5314	0.461285			5654	0.490799
		5218	0.452951			5638	0.48941
		5326	0.462326			5636	0.489236
		5263	0.456858			5634	0.489063
		mean	0.457891			mean	0.489036
		5X				5X
		1309	0.113628			1586	0.137674
		1340	0.116319			1577	0.136892
		1337	0.116059			1558	0.135243
		1257	0.109115			1608	0.139583
		1290	0.111979			1549	0.134462
		1294	0.112326			1576	0.136806
		1285	0.111545			1594	0.138368
		1256	0.109028			1577	0.136892
		1275	0.110677			1608	0.139583
		1291	0.112066			1536	0.133333
		mean	0.112274			mean	0.136884
		10X				10X
		687	0.0596354			818	0.0710069
		667	0.0578993			843	0.0731771
		686	0.0595486			832	0.0722222
		644	0.0559028			827	0.0717882
		659	0.0572049			834	0.0723958
		673	0.0584201			822	0.0713542
		695	0.0603299			863	0.0749132
		673	0.0584201			834	0.0723958
		713	0.0618924			852	0.0739583
		688	0.0597222			802	0.0696181
		mean	0.0588976			mean	0.072283
		20X				20X
		392	0.0340278			499	0.043316
		381	0.0330729			508	0.0440972
		389	0.0337674			510	0.0442708
		392	0.0340278			508	0.0440972
		381	0.0330729			487	0.0422743
		392	0.0340278			499	0.043316
		392	0.0340278			506	0.0439236
		392	0.0340278			494	0.0428819
		403	0.0349826			476	0.0413194
		403	0.0349826			501	0.0434896
		mean	0.0340017			mean	0.0432986
		50X				50X
		258	0.0223958			322	0.0279514
		241	0.0209201			316	0.0274306
		254	0.0220486			324	0.028125
		248	0.0215278			318	0.0276042
		260	0.0225694			313	0.0271701
		242	0.0210069			313	0.0271701
		253	0.0219618			334	0.0289931
		256	0.0222222			325	0.0282118
		247	0.021441			311	0.0269965
		260	0.0225694			296	0.0256944
		mean	0.0218663			mean	0.0275347
		70X
		217	0.0188368			70X
		223	0.0193576			283	0.024566
		227	0.0197049			278	0.0241319
		228	0.0197917			272	0.0236111
		229	0.0198785			286	0.0248264
		217	0.0188368			286	0.0248264
		232	0.0201389			287	0.0249132
		208	0.0180556			290	0.0251736
		210	0.0182292			268	0.0232639
		221	0.019184			284	0.0246528
		mean	0.0192014			301	0.0261285
						mean	0.0246094
		100X
		206	0.0178819			100X
		200	0.0173611			256	0.0222222
		197	0.0171007			266	0.0230903
		191	0.0165799			258	0.0223958
		206	0.0178819			256	0.0222222
		198	0.0171875			247	0.021441
		201	0.0174479			265	0.0230035
		207	0.0179687			267	0.0231771
		204	0.0177083			257	0.022309
		198	0.0171875			266	0.0230903
		mean	0.0174306			260	0.0225694
						mean	0.0225521
		120X
		191	0.0165799			150X
		185	0.016059			219	0.0190104
		190	0.0164931			245	0.0212674
		192	0.0166667			222	0.0192708
		196	0.0170139			231	0.0200521
		197	0.0171007			234	0.0203125
		189	0.0164063			239	0.0207465
		194	0.0168403			233	0.0202257
		195	0.0169271			238	0.0206597
		190	0.0164931			242	0.0210069
		mean	0.016658			242	0.0210069
						mean	0.0203559
		150X
		169	0.0146701
		174	0.0151042			200X
		179	0.0155382			223	0.0193576
		176	0.0152778			220	0.0190972
		180	0.015625			227	0.0197049
		180	0.015625			227	0.0197049
		178	0.0154514			232	0.0201389
		181	0.0157118			217	0.0188368
		185	0.016059			222	0.0192708
		170	0.0147569			223	0.0193576
		mean	0.0153819			223	0.0193576
						229	0.0198785
		200X				mean	0.0194705
		169	0.0146701
		160	0.0138889			250X
		170	0.0147569			219	0.0190104
		155	0.0134549			206	0.0178819
		169	0.0146701			209	0.0181424
		165	0.0143229			209	0.0181424
		163	0.0141493			214	0.0185764
		171	0.0148437			214	0.0185764
		165	0.0143229			214	0.0185764
		171	0.0148437			211	0.018316
		mean	0.0143924			222	0.0192708
						203	0.0176215
		250X				mean	0.0184115
		159	0.0138021
		164	0.0142361			300X
		159	0.0138021			208	0.0180556
		162	0.0140625			209	0.0181424
		159	0.0138021			206	0.0178819
		165	0.0143229			214	0.0185764
		162	0.0140625			211	0.018316
		158	0.0137153			205	0.0177951
		147	0.0127604			209	0.0181424
		154	0.0133681			207	0.0179687
		mean	0.0137934			199	0.0172743
						203	0.0176215
		300X				mean	0.0179774
		154	0.0133681
		144	0.0125			350X
		153	0.0132812			208	0.0180556
		152	0.0131944			203	0.0176215
		155	0.0134549			196	0.0170139
		147	0.0127604			193	0.0167535
		162	0.0140625			192	0.0166667
		152	0.0131944			195	0.0169271
		154	0.0133681			202	0.0175347
		153	0.0132812			201	0.0174479
		mean	0.0132465			206	0.0178819
						200	0.0173611
		350x				mean	0.0173264
		146	0.0126736
		148	0.0128472			400X
		150	0.0130208			198	0.0171875
		147	0.0127604			196	0.0170139
		149	0.012934			191	0.0165799
		144	0.0125			195	0.0169271
		147	0.0127604			192	0.0166667
		149	0.012934			194	0.0168403
		142	0.0123264			195	0.0169271
		150	0.0130208			195	0.0169271
		mean	0.0127778			200	0.0173611
						196	0.0170139
		400X				mean	0.0169444
		141	0.0122396
		143	0.0124132			450X
		138	0.0119792			198	0.0171875
		144	0.0125			194	0.0168403
		148	0.0128472			195	0.0169271
		142	0.0123264			198	0.0171875
		137	0.0118924			195	0.0169271
		141	0.0122396			194	0.0168403
		143	0.0124132			189	0.0164063
		140	0.0121528			188	0.0163194
		mean	0.0123003			191	0.0165799
						191	0.0165799
		450X				mean	0.0167795
		136	0.0118056
		143	0.0124132			500X
		142	0.0123264			194	0.0168403
		149	0.012934			178	0.0154514
		141	0.0122396			188	0.0163194
		137	0.0118924			189	0.0164063
		142	0.0123264			194	0.0168403
		136	0.0118056			191	0.0165799
		140	0.0121528			188	0.0163194
		146	0.0126736			193	0.0167535
		mean	0.0122569			192	0.0166667
						190	0.0164931
		500X				mean	0.016467
		143	0.0124132
		140	0.0121528			550X
		138	0.0119792			188	0.0163194
		141	0.0122396			188	0.0163194
		134	0.0116319			189	0.0164063
		140	0.0121528			191	0.0165799
		136	0.0118056			185	0.016059
		142	0.0123264			195	0.0169271
		135	0.0117188			186	0.0161458
		136	0.0118056			187	0.0162326
		mean	0.0120226			181	0.0157118
						189	0.0164063
		550X				mean	0.0163108
		139	0.012066
		139	0.012066			600X
		134	0.0116319			182	0.0157986
		132	0.0114583			180	0.015625
		127	0.0110243			188	0.0163194
		137	0.0118924			181	0.0157118
		132	0.0114583			185	0.016059
		133	0.0115451			192	0.0166667
		141	0.0122396			187	0.0162326
		135	0.0117188			185	0.016059
		mean	0.0117101			185	0.016059
						189	0.0164063
		600X				mean	0.0160938
		138	0.0119792
		131	0.0113715			700X
		129	0.0111979			178	0.0154514
		136	0.0118056			182	0.0157986
		133	0.0115451			175	0.015191
		137	0.0118924			184	0.0159722
		132	0.0114583			176	0.0152778
		141	0.0122396			182	0.0157986
		132	0.0114583			185	0.016059
		133	0.0115451			179	0.0155382
		mean	0.0116493			185	0.016059
						181	0.0157118
		700X				mean	0.0156858
		133	0.0115451
		134	0.0116319			800X
		133	0.0115451			186	0.0161458
		128	0.0111111			174	0.0151042
		122	0.0105903			176	0.0152778
		132	0.0114583			178	0.0154514
		132	0.0114583			175	0.015191
		131	0.0113715			179	0.0155382
		133	0.0115451			180	0.015625
		131	0.0113715			176	0.0152778
		mean	0.0113628			185	0.016059
						176	0.0152778
		800X				mean	0.0154948
		128	0.0111111
		125	0.0108507			900X
		121	0.0105035			174	0.0151042
		126	0.0109375			169	0.0146701
		123	0.0106771			176	0.0152778
		127	0.0110243			172	0.0149306
		129	0.0111979			178	0.0154514
		119	0.0103299			180	0.015625
		128	0.0111111			172	0.0149306
		131	0.0113715			171	0.0148437
		mean	0.0109115			170	0.0147569
						178	0.0154514
		900X				mean	0.0151042
		123	0.0106771
		125	0.0108507			1000X
		131	0.0113715			168	0.0145833
		124	0.0107639			176	0.0152778
		121	0.0105035			173	0.0150174
		124	0.0107639			179	0.0155382
		126	0.0109375			173	0.0150174
		128	0.0111111			170	0.0147569
		127	0.0110243			171	0.0148437
		126	0.0109375			173	0.0150174
		mean	0.0108941			174	0.0151042
						174	0.0151042
		1000X				mean	0.015026
		121	0.0105035
		122	0.0105903			1100X
		121	0.0105035			171	0.0148437
		118	0.0102431			177	0.0153646
		121	0.0105035			172	0.0149306
		120	0.0104167			171	0.0148437
		115	0.00998264			177	0.0153646
		124	0.0107639			174	0.0151042
		120	0.0104167			171	0.0148437
		119	0.0103299			172	0.0149306
		mean	0.0104253			172	0.0149306
						175	0.015191
		1100X				mean	0.0150347
		122	0.0105903
		115	0.00998264			1200X
		119	0.0103299			165	0.0143229
		125	0.0108507			169	0.0146701
		122	0.0105903			167	0.0144965
		127	0.0110243			169	0.0146701
		118	0.0102431			174	0.0151042
		121	0.0105035			171	0.0148437
		116	0.0100694			173	0.0150174
		118	0.0102431			176	0.0152778
		mean	0.0104427			168	0.0145833
						168	0.0145833
		1200X				mean	0.0147569
		120	0.0104167
		115	0.00998264			1300X
		116	0.0100694			166	0.0144097
		114	0.00989583			164	0.0142361
		121	0.0105035			169	0.0146701
		116	0.0100694			171	0.0148437
		117	0.0101563			168	0.0145833
		117	0.0101563			169	0.0146701
		118	0.0102431			171	0.0148437
		118	0.0102431			168	0.0145833
		mean	0.0101736			174	0.0151042
						167	0.0144965
		1300X				mean	0.0146441
		112	0.00972222
		118	0.0102431			1400X
		111	0.00963542			169	0.0146701
		116	0.0100694			170	0.0147569
		120	0.0104167			172	0.0149306
		117	0.0101563			164	0.0142361
		115	0.00998264			169	0.0146701
		116	0.0100694			166	0.0144097
		124	0.0107639			167	0.0144965
		117	0.0101563			171	0.0148437
		mean	0.0101215			168	0.0145833
						165	0.0143229
		1400X				mean	0.014592
		120	0.0104167			1500X
		117	0.0101563			169	0.0146701
		114	0.00989583			170	0.0147569
		113	0.00980903			168	0.0145833
		114	0.00989583			170	0.0147569
		123	0.0106771			168	0.0145833
		115	0.00998264			168	0.0145833
		118	0.0102431			164	0.0142361
		115	0.00998264			167	0.0144965
		116	0.0100694			167	0.0144965
		mean	0.0101128			169	0.0146701
						mean	0.0145833
		1472x
		105	0.00911458			1600X
						164	0.0142361
						167	0.0144965
						165	0.0143229
						162	0.0140625
						163	0.0141493
						165	0.0143229
						170	0.0147569
						166	0.0144097
						168	0.0145833
						168	0.0145833
						mean	0.0143924
						1700X
						166	0.0144097
						167	0.0144965
						167	0.0144965
						165	0.0143229
						167	0.0144965
						165	0.0143229
						164	0.0142361
						166	0.0144097
						167	0.0144965
						165	0.0143229
						mean	0.014401
						1800X
						166	0.0144097
						168	0.0145833
						166	0.0144097
						166	0.0144097
						161	0.0139757
						168	0.0145833
						162	0.0140625
						162	0.0140625
						160	0.0138889
						165	0.0143229
						mean	0.0142708
						1900x
						158	0.0137153

## Sheet: Fig.3d
3d	1F 1st					3F 1st
	Oligo rank		reads	Oligo Frequency		Oligo rank		reads	Oligo Frequency
	1	ID1	1862	0.000109834		1	ID1	2	8.26412e-08
	2	ID2	2682	0.000158203		2	ID2	8545	0.000353085
	3	ID3	1087	6.41188e-05		3	ID3	11054	0.000456758
	4	ID4	986	5.81611e-05		4	ID4	198	8.18148e-06
	5	ID5	2039	0.000120274		5	ID5	2	8.26412e-08
	6	ID6	1240	7.31438e-05		6	ID6	0	0
	7	ID7	381	2.2474e-05		7	ID7	2	8.26412e-08
	8	ID8	886	5.22624e-05		8	ID8	5385	0.000222512
	9	ID9	539	3.17939e-05		9	ID9	1	4.13206e-08
	10	ID10	443	2.61312e-05		10	ID10	0	0
	11	ID11	1613	9.51459e-05		11	ID11	5843	0.000241436
	12	ID12	712	4.19987e-05		12	ID12	0	0
	13	ID13	2343	0.000138206		13	ID13	1669	6.89641e-05
	14	ID14	674	3.97572e-05		14	ID14	0	0
	15	ID15	7462	0.00044016		15	ID15	8	3.30565e-07
	16	ID16	3028	0.000178612		16	ID16	8222	0.000339738
	17	ID17	2563	0.000151183		17	ID17	3	1.23962e-07
	18	ID18	1617	9.53818e-05		18	ID18	3188	0.00013173
	19	ID19	1684	9.9334e-05		19	ID19	0	0
	20	ID20	588	3.46843e-05		20	ID20	0	0
	21	ID21	1722	0.000101575		21	ID21	2717	0.000112268
	22	ID22	2394	0.000141215		22	ID22	2	8.26412e-08
	23	ID23	450	2.65441e-05		23	ID23	0	0
	24	ID24	5183	0.000305729		24	ID24	57886	0.00239189
	25	ID25	1300	7.6683e-05		25	ID25	10957	0.00045275
	26	ID26	505	2.97884e-05		26	ID26	0	0
	27	ID27	1008	5.94588e-05		27	ID27	0	0
	28	ID28	310	1.82859e-05		28	ID28	0	0
	29	ID29	3550	0.000209404		29	ID29	4	1.65282e-07
	30	ID30	353	2.08224e-05		30	ID30	9786	0.000404364
	31	ID31	254	1.49827e-05		31	ID31	0	0
	32	ID32	666	3.92853e-05		32	ID32	2	8.26412e-08
	33	ID33	4390	0.000258953		33	ID33	105	4.33867e-06
	34	ID34	2733	0.000161211		34	ID34	0	0
	35	ID35	1349	7.95733e-05		35	ID35	0	0
	36	ID36	265	1.56315e-05		36	ID36	0	0
	37	ID37	507	2.99064e-05		37	ID37	1	4.13206e-08
	38	ID38	683	4.02881e-05		38	ID38	1	4.13206e-08
	39	ID39	928	5.47399e-05		39	ID39	2	8.26412e-08
	40	ID40	138	8.14019e-06		40	ID40	0	0
	41	ID41	1930	0.000113845		41	ID41	1	4.13206e-08
	42	ID42	602	3.55101e-05		42	ID42	1	4.13206e-08
	43	ID43	1013	5.97537e-05		43	ID43	1354	5.59481e-05
	44	ID44	82	4.83693e-06		44	ID44	1317	5.44193e-05
	45	ID45	738	4.35323e-05		45	ID45	0	0
	46	ID46	580	3.42124e-05		46	ID46	1513	6.25181e-05
	47	ID47	1236	7.29078e-05		47	ID47	7852	0.00032445
	48	ID48	575	3.39175e-05		48	ID48	34	1.4049e-06
	49	ID49	1183	6.97815e-05		49	ID49	1	4.13206e-08
	50	ID50	2114	0.000124698		50	ID50	0	0
	51	ID51	3249	0.000191648		51	ID51	14879	0.00061481
	52	ID52	464	2.73699e-05		52	ID52	10966	0.000453122
	53	ID53	999	5.89279e-05		53	ID53	0	0
	54	ID54	1921	0.000113314		54	ID54	0	0
	55	ID55	29	1.71062e-06		55	ID55	0	0
	56	ID56	557	3.28557e-05		56	ID56	0	0
	57	ID57	2238	0.000132013		57	ID57	36	1.48754e-06
	58	ID58	1725	0.000101752		58	ID58	2	8.26412e-08
	59	ID59	553	3.26198e-05		59	ID59	0	0
	60	ID60	831	4.90181e-05		60	ID60	6723	0.000277799
	61	ID61	430	2.53644e-05		61	ID61	0	0
	62	ID62	1848	0.000109008		62	ID62	1	4.13206e-08
	63	ID63	2234	0.000131777		63	ID63	0	0
	64	ID64	1390	8.19918e-05		64	ID64	2	8.26412e-08
	65	ID65	1511	8.91292e-05		65	ID65	1	4.13206e-08
	66	ID66	34	2.00556e-06		66	ID66	0	0
	67	ID67	2168	0.000127884		67	ID67	1	4.13206e-08
	68	ID68	3444	0.000203151		68	ID68	20813	0.000860006
	69	ID69	261	1.53956e-05		69	ID69	0	0
	70	ID70	1317	7.76858e-05		70	ID70	340	1.4049e-05
	71	ID71	1525	8.9955e-05		71	ID71	7663	0.00031664
	72	ID72	1660	9.79183e-05		72	ID72	3	1.23962e-07
	73	ID73	832	4.90771e-05		73	ID73	0	0
	74	ID74	1299	7.6624e-05		74	ID74	0	0
	75	ID75	2846	0.000167877		75	ID75	6	2.47924e-07
	76	ID76	1401	8.26407e-05		76	ID76	1	4.13206e-08
	77	ID77	11	6.48856e-07		77	ID77	0	0
	78	ID78	489	2.88446e-05		78	ID78	0	0
	79	ID79	2503	0.000147644		79	ID79	2	8.26412e-08
	80	ID80	5499	0.000324369		80	ID80	4	1.65282e-07
	81	ID81	1719	0.000101399		81	ID81	6201	0.000256229
	82	ID82	6134	0.000361826		82	ID82	5	2.06603e-07
	83	ID83	995	5.8692e-05		83	ID83	0	0
	84	ID84	1549	9.13707e-05		84	ID84	5	2.06603e-07
	85	ID85	1083	6.38828e-05		85	ID85	1	4.13206e-08
	86	ID86	197	1.16204e-05		86	ID86	0	0
	87	ID87	1466	8.64748e-05		87	ID87	1	4.13206e-08
	88	ID88	1122	6.61833e-05		88	ID88	1	4.13206e-08
	89	ID89	2852	0.000168231		89	ID89	3	1.23962e-07
	90	ID90	0	0		90	ID90	0	0
	91	ID91	6422	0.000378814		91	ID91	9006	0.000372134
	92	ID92	407	2.40077e-05		92	ID92	14693	0.000607124
	93	ID93	2687	0.000158498		93	ID93	3	1.23962e-07
	94	ID94	1077	6.35289e-05		94	ID94	2	8.26412e-08
	95	ID95	1836	0.0001083		95	ID95	5048	0.000208587
	96	ID96	1214	7.16101e-05		96	ID96	291	1.20243e-05
	97	ID97	2370	0.000139799		97	ID97	2	8.26412e-08
	98	ID98	1193	7.03714e-05		98	ID98	14374	0.000593943
	99	ID99	1307	7.70959e-05		99	ID99	1	4.13206e-08
	100	ID100	216	1.27412e-05		100	ID100	1	4.13206e-08
	101	ID101	287	1.69292e-05		101	ID101	0	0
	102	ID102	686	4.0465e-05		102	ID102	1	4.13206e-08
	103	ID103	887	5.23214e-05		103	ID103	0	0
	104	ID104	456	2.6898e-05		104	ID104	0	0
	105	ID105	2556	0.000150771		105	ID105	2	8.26412e-08
	106	ID106	3201	0.000188817		106	ID106	3	1.23962e-07
	107	ID107	3159	0.00018634		107	ID107	4	1.65282e-07
	108	ID108	451	2.66031e-05		108	ID108	0	0
	109	ID109	1609	9.49099e-05		109	ID109	3	1.23962e-07
	110	ID110	2205	0.000130066		110	ID110	2	8.26412e-08
	111	ID111	2648	0.000156197		111	ID111	4	1.65282e-07
	112	ID112	1095	6.45907e-05		112	ID112	2	8.26412e-08
	113	ID113	2489	0.000146818		113	ID113	12648	0.000522623
	114	ID114	859	5.06698e-05		114	ID114	1	4.13206e-08
	115	ID115	2423	0.000142925		115	ID115	1	4.13206e-08
	116	ID116	3427	0.000202148		116	ID116	7	2.89244e-07
	117	ID117	949	5.59786e-05		117	ID117	18875	0.000779927
	118	ID118	2055	0.000121218		118	ID118	3	1.23962e-07
	119	ID119	2406	0.000141923		119	ID119	0	0
	120	ID120	1460	8.61209e-05		120	ID120	21960	0.000907401
	121	ID121	3304	0.000194893		121	ID121	2	8.26412e-08
	122	ID122	2275	0.000134195		122	ID122	16457	0.000680014
	123	ID123	2064	0.000121749		123	ID123	1	4.13206e-08
	124	ID124	99	5.8397e-06		124	ID124	49	2.02471e-06
	125	ID125	0	0		125	ID125	0	0
	126	ID126	343	2.02325e-05		126	ID126	0	0
	127	ID127	757	4.46531e-05		127	ID127	0	0
	128	ID128	631	3.72207e-05		128	ID128	0	0
	129	ID129	1	5.89869e-08		129	ID129	0	0
	130	ID130	988	5.82791e-05		130	ID130	3613	0.000149291
	131	ID131	732	4.31784e-05		131	ID131	0	0
	132	ID132	790	4.65997e-05		132	ID132	6790	0.000280567
	133	ID133	1642	9.68565e-05		133	ID133	0	0
	134	ID134	2491	0.000146936		134	ID134	35976	0.00148655
	135	ID135	1238	7.30258e-05		135	ID135	11536	0.000476675
	136	ID136	955	5.63325e-05		136	ID136	8911	0.000368208
	137	ID137	1346	7.93964e-05		137	ID137	17770	0.000734267
	138	ID138	2255	0.000133015		138	ID138	3	1.23962e-07
	139	ID139	644	3.79876e-05		139	ID139	15592	0.000644271
	140	ID140	210	1.23873e-05		140	ID140	0	0
	141	ID141	1741	0.000102696		141	ID141	0	0
	142	ID142	1371	8.08711e-05		142	ID142	2	8.26412e-08
	143	ID143	2953	0.000174188		143	ID143	10945	0.000452254
	144	ID144	402	2.37127e-05		144	ID144	0	0
	145	ID145	1372	8.093e-05		145	ID145	2	8.26412e-08
	146	ID146	284	1.67523e-05		146	ID146	1	4.13206e-08
	147	ID147	607	3.58051e-05		147	ID147	1	4.13206e-08
	148	ID148	1933	0.000114022		148	ID148	3	1.23962e-07
	149	ID149	1535	9.05449e-05		149	ID149	2	8.26412e-08
	150	ID150	853	5.03158e-05		150	ID150	1	4.13206e-08
	151	ID151	2827	0.000166756		151	ID151	514	2.12388e-05
	152	ID152	744	4.38863e-05		152	ID152	1	4.13206e-08
	153	ID153	162	9.55588e-06		153	ID153	0	0
	154	ID154	2548	0.000150299		154	ID154	7	2.89244e-07
	155	ID155	239	1.40979e-05		155	ID155	4383	0.000181108
	156	ID156	6	3.53921e-07		156	ID156	3417	0.000141193
	157	ID157	1831	0.000108005		157	ID157	7597	0.000313913
	158	ID158	951	5.60966e-05		158	ID158	9193	0.00037986
	159	ID159	1844	0.000108772		159	ID159	0	0
	160	ID160	594	3.50382e-05		160	ID160	1	4.13206e-08
	161	ID161	857	5.05518e-05		161	ID161	1	4.13206e-08
	162	ID162	1215	7.16691e-05		162	ID162	2	8.26412e-08
	163	ID163	1677	9.89211e-05		163	ID163	15661	0.000647122
	164	ID164	200	1.17974e-05		164	ID164	0	0
	165	ID165	538	3.1735e-05		165	ID165	1	4.13206e-08
	166	ID166	1312	7.73908e-05		166	ID166	2	8.26412e-08
	167	ID167	8	4.71895e-07		167	ID167	0	0
	168	ID168	1880	0.000110895		168	ID168	5	2.06603e-07
	169	ID169	114	6.72451e-06		169	ID169	2	8.26412e-08
	170	ID170	4113	0.000242613		170	ID170	4	1.65282e-07
	171	ID171	2429	0.000143279		171	ID171	3341	0.000138052
	172	ID172	1357	8.00452e-05		172	ID172	3975	0.000164249
	173	ID173	1276	7.52673e-05		173	ID173	1	4.13206e-08
	174	ID174	462	2.7252e-05		174	ID174	1	4.13206e-08
	175	ID175	2567	0.000151419		175	ID175	1592	6.57824e-05
	176	ID176	1522	8.97781e-05		176	ID176	2	8.26412e-08
	177	ID177	239	1.40979e-05		177	ID177	0	0
	178	ID178	155	9.14297e-06		178	ID178	0	0
	179	ID179	1529	9.0191e-05		179	ID179	14245	0.000588612
	180	ID180	574	3.38585e-05		180	ID180	0	0
	181	ID181	1610	9.49689e-05		181	ID181	2	8.26412e-08
	182	ID182	2237	0.000131954		182	ID182	2	8.26412e-08
	183	ID183	2501	0.000147526		183	ID183	5	2.06603e-07
	184	ID184	828	4.88412e-05		184	ID184	0	0
	185	ID185	763	4.5007e-05		185	ID185	1	4.13206e-08
	186	ID186	305	1.7991e-05		186	ID186	0	0
	187	ID187	251	1.48057e-05		187	ID187	0	0
	188	ID188	2815	0.000166048		188	ID188	4	1.65282e-07
	189	ID189	325	1.91707e-05		189	ID189	0	0
	190	ID190	2	1.17974e-07		190	ID190	0	0
	191	ID191	1231	7.26129e-05		191	ID191	0	0
	192	ID192	1083	6.38828e-05		192	ID192	2	8.26412e-08
	193	ID193	1870	0.000110306		193	ID193	1	4.13206e-08
	194	ID194	956	5.63915e-05		194	ID194	2	8.26412e-08
	195	ID195	2953	0.000174188		195	ID195	5	2.06603e-07
	196	ID196	377	2.22381e-05		196	ID196	0	0
	197	ID197	1039	6.12874e-05		197	ID197	0	0
	198	ID198	484	2.85497e-05		198	ID198	5958	0.000246188
	199	ID199	4698	0.000277121		199	ID199	7	2.89244e-07
	200	ID200	1616	9.53229e-05		200	ID200	1	4.13206e-08
	201	ID201	2538	0.000149709		201	ID201	1	4.13206e-08
	202	ID202	225	1.32721e-05		202	ID202	0	0
	203	ID203	408	2.40667e-05		203	ID203	11811	0.000488038
	204	ID204	793	4.67766e-05		204	ID204	6381	0.000263667
	205	ID205	1142	6.73631e-05		205	ID205	0	0
	206	ID206	466	2.74879e-05		206	ID206	1	4.13206e-08
	207	ID207	1422	8.38794e-05		207	ID207	11983	0.000495145
	208	ID208	2517	0.00014847		208	ID208	1992	8.23107e-05
	209	ID209	2718	0.000160326		209	ID209	3	1.23962e-07
	210	ID210	1041	6.14054e-05		210	ID210	0	0
	211	ID211	1325	7.81577e-05		211	ID211	1	4.13206e-08
	212	ID212	381	2.2474e-05		212	ID212	1	4.13206e-08
	213	ID213	4423	0.000260899		213	ID213	16782	0.000693443
	214	ID214	511	3.01423e-05		214	ID214	0	0
	215	ID215	1696	0.000100042		215	ID215	0	0
	216	ID216	2743	0.000161801		216	ID216	2139	8.83848e-05
	217	ID217	995	5.8692e-05		217	ID217	98	4.04942e-06
	218	ID218	871	5.13776e-05		218	ID218	2	8.26412e-08
	219	ID219	1721	0.000101516		219	ID219	1	4.13206e-08
	220	ID220	203	1.19743e-05		220	ID220	3561	0.000147143
	221	ID221	2754	0.00016245		221	ID221	9063	0.000374489
	222	ID222	927	5.46809e-05		222	ID222	1	4.13206e-08
	223	ID223	2417	0.000142571		223	ID223	6	2.47924e-07
	224	ID224	1102	6.50036e-05		224	ID224	1	4.13206e-08
	225	ID225	401	2.36538e-05		225	ID225	1	4.13206e-08
	226	ID226	802	4.73075e-05		226	ID226	0	0
	227	ID227	1872	0.000110424		227	ID227	2	8.26412e-08
	228	ID228	502	2.96114e-05		228	ID228	0	0
	229	ID229	1107	6.52985e-05		229	ID229	6460	0.000266931
	230	ID230	4790	0.000282547		230	ID230	5455	0.000225404
	231	ID231	588	3.46843e-05		231	ID231	0	0
	232	ID232	348	2.05274e-05		232	ID232	1	4.13206e-08
	233	ID233	944	5.56836e-05		233	ID233	806	3.33044e-05
	234	ID234	2644	0.000155961		234	ID234	3525	0.000145655
	235	ID235	572	3.37405e-05		235	ID235	0	0
	236	ID236	582	3.43304e-05		236	ID236	1	4.13206e-08
	237	ID237	1789	0.000105528		237	ID237	4	1.65282e-07
	238	ID238	1457	8.59439e-05		238	ID238	4	1.65282e-07
	239	ID239	1749	0.000103168		239	ID239	16433	0.000679022
	240	ID240	11	6.48856e-07		240	ID240	0	0
	241	ID241	1685	9.93929e-05		241	ID241	4584	0.000189414
	242	ID242	1890	0.000111485		242	ID242	3	1.23962e-07
	243	ID243	1571	9.26684e-05		243	ID243	0	0
	244	ID244	1850	0.000109126		244	ID244	4137	0.000170943
	245	ID245	1314	7.75088e-05		245	ID245	2	8.26412e-08
	246	ID246	1933	0.000114022		246	ID246	2	8.26412e-08
	247	ID247	492	2.90216e-05		247	ID247	1	4.13206e-08
	248	ID248	399	2.35358e-05		248	ID248	0	0
	249	ID249	2156	0.000127176		249	ID249	0	0
	250	ID250	1774	0.000104643		250	ID250	4443	0.000183588
	251	ID251	900	5.30882e-05		251	ID251	16622	0.000686831
	252	ID252	37	2.18252e-06		252	ID252	0	0
	253	ID253	141	8.31715e-06		253	ID253	0	0
	254	ID254	1952	0.000115142		254	ID254	1	4.13206e-08
	255	ID255	490	2.89036e-05		255	ID255	0	0
	256	ID256	223	1.31541e-05		256	ID256	0	0
	257	ID257	1217	7.17871e-05		257	ID257	4699	0.000194166
	258	ID258	1266	7.46774e-05		258	ID258	1	4.13206e-08
	259	ID259	1256	7.40876e-05		259	ID259	0	0
	260	ID260	914	5.3914e-05		260	ID260	2350	9.71035e-05
	261	ID261	1575	9.29044e-05		261	ID261	2	8.26412e-08
	262	ID262	1541	9.08988e-05		262	ID262	2	8.26412e-08
	263	ID263	743	4.38273e-05		263	ID263	2	8.26412e-08
	264	ID264	479	2.82547e-05		264	ID264	1843	7.61539e-05
	265	ID265	4305	0.000253939		265	ID265	10549	0.000435891
	266	ID266	1411	8.32305e-05		266	ID266	14676	0.000606421
	267	ID267	2787	0.000164397		267	ID267	1	4.13206e-08
	268	ID268	1279	7.54443e-05		268	ID268	0	0
	269	ID269	854	5.03748e-05		269	ID269	1	4.13206e-08
	270	ID270	3319	0.000195778		270	ID270	5960	0.000246271
	271	ID271	3274	0.000193123		271	ID271	3	1.23962e-07
	272	ID272	0	0		272	ID272	0	0
	273	ID273	530	3.12631e-05		273	ID273	0	0
	274	ID274	1112	6.55934e-05		274	ID274	1	4.13206e-08
	275	ID275	2411	0.000142217		275	ID275	4	1.65282e-07
	276	ID276	1245	7.34387e-05		276	ID276	276	1.14045e-05
	277	ID277	1047	6.17593e-05		277	ID277	0	0
	278	ID278	192	1.13255e-05		278	ID278	10	4.13206e-07
	279	ID279	643	3.79286e-05		279	ID279	1	4.13206e-08
	280	ID280	1358	8.01042e-05		280	ID280	2	8.26412e-08
	281	ID281	6	3.53921e-07		281	ID281	4209	0.000173919
	282	ID282	2810	0.000165753		282	ID282	12444	0.000514194
	283	ID283	66	3.89314e-06		283	ID283	0	0
	284	ID284	1515	8.93652e-05		284	ID284	977	4.03702e-05
	285	ID285	1532	9.0368e-05		285	ID285	0	0
	286	ID286	795	4.68946e-05		286	ID286	31849	0.00131602
	287	ID287	1652	9.74464e-05		287	ID287	2034	8.40461e-05
	288	ID288	4260	0.000251284		288	ID288	8070	0.000333457
	289	ID289	139	8.19918e-06		289	ID289	0	0
	290	ID290	890	5.24984e-05		290	ID290	8559	0.000353663
	291	ID291	1288	7.59751e-05		291	ID291	17537	0.00072464
	292	ID292	2162	0.00012753		292	ID292	1003	4.14446e-05
	293	ID293	2892	0.00017059		293	ID293	3623	0.000149705
	294	ID294	1324	7.80987e-05		294	ID294	4	1.65282e-07
	295	ID295	893	5.26753e-05		295	ID295	0	0
	296	ID296	496	2.92575e-05		296	ID296	0	0
	297	ID297	336	1.98196e-05		297	ID297	13758	0.000568489
	298	ID298	690	4.0701e-05		298	ID298	2	8.26412e-08
	299	ID299	999	5.89279e-05		299	ID299	0	0
	300	ID300	337	1.98786e-05		300	ID300	1	4.13206e-08
	301	ID301	1000	5.89869e-05		301	ID301	3352	0.000138507
	302	ID302	1748	0.000103109		302	ID302	4	1.65282e-07
	303	ID303	2960	0.000174601		303	ID303	3	1.23962e-07
	304	ID304	748	4.41222e-05		304	ID304	1	4.13206e-08
	305	ID305	1071	6.3175e-05		305	ID305	4405	0.000182017
	306	ID306	880	5.19085e-05		306	ID306	3482	0.000143878
	307	ID307	1026	6.05206e-05		307	ID307	4	1.65282e-07
	308	ID308	1038	6.12284e-05		308	ID308	1	4.13206e-08
	309	ID309	996	5.8751e-05		309	ID309	2	8.26412e-08
	310	ID310	1919	0.000113196		310	ID310	2178	8.99963e-05
	311	ID311	371	2.18841e-05		311	ID311	0	0
	312	ID312	1379	8.1343e-05		312	ID312	4	1.65282e-07
	313	ID313	783	4.61868e-05		313	ID313	1	4.13206e-08
	314	ID314	847	4.99619e-05		314	ID314	7553	0.000312095
	315	ID315	100	5.89869e-06		315	ID315	0	0
	316	ID316	699	4.12319e-05		316	ID316	1	4.13206e-08
	317	ID317	899	5.30292e-05		317	ID317	0	0
	318	ID318	539	3.17939e-05		318	ID318	0	0
	319	ID319	1730	0.000102047		319	ID319	1	4.13206e-08
	320	ID320	1005	5.92818e-05		320	ID320	0	0
	321	ID321	1246	7.34977e-05		321	ID321	1	4.13206e-08
	322	ID322	3518	0.000207516		322	ID322	8	3.30565e-07
	323	ID323	1476	8.70647e-05		323	ID323	4958	0.000204868
	324	ID324	0	0		324	ID324	0	0
	325	ID325	1432	8.44693e-05		325	ID325	0	0
	326	ID326	5857	0.000345486		326	ID326	7	2.89244e-07
	327	ID327	836	4.93131e-05		327	ID327	1	4.13206e-08
	328	ID328	1922	0.000113373		328	ID328	1	4.13206e-08
	329	ID329	1674	9.87441e-05		329	ID329	7404	0.000305938
	330	ID330	2276	0.000134254		330	ID330	1	4.13206e-08
	331	ID331	316	1.86399e-05		331	ID331	1	4.13206e-08
	332	ID332	1634	9.63846e-05		332	ID332	1	4.13206e-08
	333	ID333	1089	6.42367e-05		333	ID333	1	4.13206e-08
	334	ID334	901	5.31472e-05		334	ID334	15332	0.000633528
	335	ID335	895	5.27933e-05		335	ID335	1	4.13206e-08
	336	ID336	1356	7.99863e-05		336	ID336	0	0
	337	ID337	1004	5.92229e-05		337	ID337	1	4.13206e-08
	338	ID338	914	5.3914e-05		338	ID338	2	8.26412e-08
	339	ID339	3070	0.00018109		339	ID339	7	2.89244e-07
	340	ID340	876	5.16725e-05		340	ID340	0	0
	341	ID341	2837	0.000167346		341	ID341	8785	0.000363002
	342	ID342	534	3.1499e-05		342	ID342	3	1.23962e-07
	343	ID343	77	4.54199e-06		343	ID343	0	0
	344	ID344	814	4.80153e-05		344	ID344	2	8.26412e-08
	345	ID345	3661	0.000215951		345	ID345	4	1.65282e-07
	346	ID346	1542	9.09578e-05		346	ID346	0	0
	347	ID347	890	5.24984e-05		347	ID347	7769	0.00032102
	348	ID348	851	5.01979e-05		348	ID348	0	0
	349	ID349	14	8.25817e-07		349	ID349	0	0
	350	ID350	1352	7.97503e-05		350	ID350	1	4.13206e-08
	351	ID351	3266	0.000192651		351	ID351	3	1.23962e-07
	352	ID352	454	2.67801e-05		352	ID352	359	1.48341e-05
	353	ID353	252	1.48647e-05		353	ID353	0	0
	354	ID354	1862	0.000109834		354	ID354	3	1.23962e-07
	355	ID355	1507	8.88933e-05		355	ID355	1	4.13206e-08
	356	ID356	710	4.18807e-05		356	ID356	0	0
	357	ID357	153	9.025e-06		357	ID357	0	0
	358	ID358	3136	0.000184983		358	ID358	7	2.89244e-07
	359	ID359	685	4.0406e-05		359	ID359	4200	0.000173547
	360	ID360	1602	9.4497e-05		360	ID360	2	8.26412e-08
	361	ID361	3626	0.000213887		361	ID361	5	2.06603e-07
	362	ID362	1882	0.000111013		362	ID362	11628	0.000480476
	363	ID363	1287	7.59162e-05		363	ID363	2	8.26412e-08
	364	ID364	875	5.16135e-05		364	ID364	20628	0.000852362
	365	ID365	793	4.67766e-05		365	ID365	2	8.26412e-08
	366	ID366	2759	0.000162745		366	ID366	7655	0.000316309
	367	ID367	1551	9.14887e-05		367	ID367	2	8.26412e-08
	368	ID368	632	3.72797e-05		368	ID368	0	0
	369	ID369	809	4.77204e-05		369	ID369	1	4.13206e-08
	370	ID370	2224	0.000131187		370	ID370	2	8.26412e-08
	371	ID371	850	5.01389e-05		371	ID371	1	4.13206e-08
	372	ID372	629	3.71028e-05		372	ID372	1	4.13206e-08
	373	ID373	2815	0.000166048		373	ID373	5683	0.000234825
	374	ID374	1523	8.98371e-05		374	ID374	0	0
	375	ID375	255	1.50417e-05		375	ID375	0	0
	376	ID376	947	5.58606e-05		376	ID376	1	4.13206e-08
	377	ID377	1950	0.000115024		377	ID377	3	1.23962e-07
	378	ID378	1269	7.48544e-05		378	ID378	951	3.92959e-05
	379	ID379	3260	0.000192297		379	ID379	5	2.06603e-07
	380	ID380	616	3.63359e-05		380	ID380	1	4.13206e-08
	381	ID381	6100	0.00035982		381	ID381	8	3.30565e-07
	382	ID382	3756	0.000221555		382	ID382	5	2.06603e-07
	383	ID383	2563	0.000151183		383	ID383	2	8.26412e-08
	384	ID384	2921	0.000172301		384	ID384	2	8.26412e-08
	385	ID385	14	8.25817e-07		385	ID385	0	0
	386	ID386	4001	0.000236007		386	ID386	5	2.06603e-07
	387	ID387	2762	0.000162922		387	ID387	3	1.23962e-07
	388	ID388	1546	9.11938e-05		388	ID388	4	1.65282e-07
	389	ID389	5550	0.000327377		389	ID389	6	2.47924e-07
	390	ID390	1295	7.63881e-05		390	ID390	2	8.26412e-08
	391	ID391	1226	7.2318e-05		391	ID391	0	0
	392	ID392	666	3.92853e-05		392	ID392	1484	6.13198e-05
	393	ID393	341	2.01145e-05		393	ID393	14602	0.000603364
	394	ID394	1833	0.000108123		394	ID394	21321	0.000880997
	395	ID395	8561	0.000504987		395	ID395	8	3.30565e-07
	396	ID396	2816	0.000166107		396	ID396	1838	7.59473e-05
	397	ID397	1065	6.28211e-05		397	ID397	4060	0.000167762
	398	ID398	1299	7.6624e-05		398	ID398	1	4.13206e-08
	399	ID399	547	3.22658e-05		399	ID399	0	0
	400	ID400	843	4.9726e-05		400	ID400	0	0
	401	ID401	391	2.30639e-05		401	ID401	0	0
	402	ID402	763	4.5007e-05		402	ID402	1	4.13206e-08
	403	ID403	3385	0.000199671		403	ID403	15730	0.000649973
	404	ID404	11	6.48856e-07		404	ID404	3235	0.000133672
	405	ID405	2397	0.000141392		405	ID405	5	2.06603e-07
	406	ID406	260	1.53366e-05		406	ID406	0	0
	407	ID407	1569	9.25505e-05		407	ID407	13999	0.000578447
	408	ID408	1471	8.67697e-05		408	ID408	0	0
	409	ID409	119	7.01944e-06		409	ID409	0	0
	410	ID410	688	4.0583e-05		410	ID410	0	0
	411	ID411	760	4.48301e-05		411	ID411	0	0
	412	ID412	847	4.99619e-05		412	ID412	2	8.26412e-08
	413	ID413	1695	9.99828e-05		413	ID413	16688	0.000689559
	414	ID414	1561	9.20786e-05		414	ID414	7507	0.000310194
	415	ID415	2470	0.000145698		415	ID415	18191	0.000751663
	416	ID416	370	2.18252e-05		416	ID416	1	4.13206e-08
	417	ID417	329	1.94067e-05		417	ID417	0	0
	418	ID418	223	1.31541e-05		418	ID418	1720	7.10715e-05
	419	ID419	1439	8.48822e-05		419	ID419	0	0
	420	ID420	1706	0.000100632		420	ID420	2	8.26412e-08
	421	ID421	527	3.10861e-05		421	ID421	1	4.13206e-08
	422	ID422	842	4.9667e-05		422	ID422	4	1.65282e-07
	423	ID423	415	2.44796e-05		423	ID423	9391	0.000388042
	424	ID424	733	4.32374e-05		424	ID424	1492	6.16504e-05
	425	ID425	1042	6.14644e-05		425	ID425	1	4.13206e-08
	426	ID426	753	4.44171e-05		426	ID426	1	4.13206e-08
	427	ID427	947	5.58606e-05		427	ID427	5998	0.000247841
	428	ID428	664	3.91673e-05		428	ID428	4230	0.000174786
	429	ID429	3307	0.00019507		429	ID429	2	8.26412e-08
	430	ID430	355	2.09404e-05		430	ID430	0	0
	431	ID431	3432	0.000202443		431	ID431	5	2.06603e-07
	432	ID432	2241	0.00013219		432	ID432	3	1.23962e-07
	433	ID433	1296	7.6447e-05		433	ID433	1	4.13206e-08
	434	ID434	0	0		434	ID434	0	0
	435	ID435	456	2.6898e-05		435	ID435	1	4.13206e-08
	436	ID436	1853	0.000109303		436	ID436	1	4.13206e-08
	437	ID437	399	2.35358e-05		437	ID437	2	8.26412e-08
	438	ID438	128	7.55032e-06		438	ID438	1	4.13206e-08
	439	ID439	3689	0.000217603		439	ID439	6	2.47924e-07
	440	ID440	1123	6.62423e-05		440	ID440	0	0
	441	ID441	3373	0.000198963		441	ID441	8	3.30565e-07
	442	ID442	1251	7.37926e-05		442	ID442	0	0
	443	ID443	1000	5.89869e-05		443	ID443	2582	0.00010669
	444	ID444	2059	0.000121454		444	ID444	2744	0.000113384
	445	ID445	1703	0.000100455		445	ID445	5	2.06603e-07
	446	ID446	176	1.03817e-05		446	ID446	0	0
	447	ID447	1099	6.48266e-05		447	ID447	0	0
	448	ID448	728	4.29425e-05		448	ID448	2	8.26412e-08
	449	ID449	1032	6.08745e-05		449	ID449	1	4.13206e-08
	450	ID450	758	4.47121e-05		450	ID450	1	4.13206e-08
	451	ID451	1085	6.40008e-05		451	ID451	6226	0.000257262
	452	ID452	991	5.8456e-05		452	ID452	0	0
	453	ID453	499	2.94345e-05		453	ID453	0	0
	454	ID454	587	3.46253e-05		454	ID454	0	0
	455	ID455	884	5.21444e-05		455	ID455	0	0
	456	ID456	3939	0.000232349		456	ID456	3	1.23962e-07
	457	ID457	138	8.14019e-06		457	ID457	9951	0.000411182
	458	ID458	3050	0.00017991		458	ID458	4	1.65282e-07
	459	ID459	2758	0.000162686		459	ID459	4	1.65282e-07
	460	ID460	1444	8.51771e-05		460	ID460	2	8.26412e-08
	461	ID461	568	3.35046e-05		461	ID461	8421	0.000347961
	462	ID462	0	0		462	ID462	0	0
	463	ID463	1708	0.00010075		463	ID463	2	8.26412e-08
	464	ID464	337	1.98786e-05		464	ID464	0	0
	465	ID465	2237	0.000131954		465	ID465	1	4.13206e-08
	466	ID466	115	6.78349e-06		466	ID466	0	0
	467	ID467	1665	9.82132e-05		467	ID467	2	8.26412e-08
	468	ID468	2120	0.000125052		468	ID468	4	1.65282e-07
	469	ID469	982	5.79251e-05		469	ID469	1	4.13206e-08
	470	ID470	2922	0.00017236		470	ID470	4	1.65282e-07
	471	ID471	687	4.0524e-05		471	ID471	12488	0.000516012
	472	ID472	1811	0.000106825		472	ID472	8949	0.000369778
	473	ID473	1905	0.00011237		473	ID473	1	4.13206e-08
	474	ID474	2177	0.000128415		474	ID474	1	4.13206e-08
	475	ID475	5355	0.000315875		475	ID475	2321	9.59052e-05
	476	ID476	0	0		476	ID476	0	0
	477	ID477	5326	0.000314164		477	ID477	8	3.30565e-07
	478	ID478	2068	0.000121985		478	ID478	6	2.47924e-07
	479	ID479	331	1.95247e-05		479	ID479	1	4.13206e-08
	480	ID480	634	3.73977e-05		480	ID480	9880	0.000408248
	481	ID481	1304	7.69189e-05		481	ID481	23184	0.000957977
	482	ID482	1801	0.000106235		482	ID482	1916	7.91703e-05
	483	ID483	1496	8.82444e-05		483	ID483	521	2.1528e-05
	484	ID484	5338	0.000314872		484	ID484	5	2.06603e-07
	485	ID485	1717	0.000101281		485	ID485	5625	0.000232429
	486	ID486	553	3.26198e-05		486	ID486	0	0
	487	ID487	4757	0.000280601		487	ID487	2	8.26412e-08
	488	ID488	525	3.09681e-05		488	ID488	0	0
	489	ID489	2891	0.000170531		489	ID489	2	8.26412e-08
	490	ID490	720	4.24706e-05		490	ID490	273	1.12805e-05
	491	ID491	698	4.11729e-05		491	ID491	1	4.13206e-08
	492	ID492	611	3.6041e-05		492	ID492	2	8.26412e-08
	493	ID493	55	3.24428e-06		493	ID493	0	0
	494	ID494	2380	0.000140389		494	ID494	21233	0.000877361
	495	ID495	2215	0.000130656		495	ID495	3	1.23962e-07
	496	ID496	1674	9.87441e-05		496	ID496	5	2.06603e-07
	497	ID497	952	5.61555e-05		497	ID497	0	0
	498	ID498	773	4.55969e-05		498	ID498	0	0
	499	ID499	561	3.30917e-05		499	ID499	0	0
	500	ID500	610	3.5982e-05		500	ID500	0	0
	501	ID501	303	1.7873e-05		501	ID501	1	4.13206e-08
	502	ID502	2321	0.000136909		502	ID502	5	2.06603e-07
	503	ID503	903	5.32652e-05		503	ID503	4	1.65282e-07
	504	ID504	255	1.50417e-05		504	ID504	0	0
	505	ID505	925	5.45629e-05		505	ID505	2	8.26412e-08
	506	ID506	469	2.76649e-05		506	ID506	0	0
	507	ID507	1210	7.13742e-05		507	ID507	3	1.23962e-07
	508	ID508	14	8.25817e-07		508	ID508	0	0
	509	ID509	4409	0.000260073		509	ID509	10017	0.000413909
	510	ID510	867	5.11417e-05		510	ID510	0	0
	511	ID511	321	1.89348e-05		511	ID511	0	0
	512	ID512	434	2.56003e-05		512	ID512	5789	0.000239205
	513	ID513	1602	9.4497e-05		513	ID513	1	4.13206e-08
	514	ID514	1018	6.00487e-05		514	ID514	1	4.13206e-08
	515	ID515	2043	0.00012051		515	ID515	1	4.13206e-08
	516	ID516	1300	7.6683e-05		516	ID516	1	4.13206e-08
	517	ID517	550	3.24428e-05		517	ID517	1	4.13206e-08
	518	ID518	1247	7.35567e-05		518	ID518	2	8.26412e-08
	519	ID519	1859	0.000109657		519	ID519	4	1.65282e-07
	520	ID520	453	2.67211e-05		520	ID520	0	0
	521	ID521	897	5.29113e-05		521	ID521	1	4.13206e-08
	522	ID522	759	4.47711e-05		522	ID522	2	8.26412e-08
	523	ID523	1492	8.80085e-05		523	ID523	2	8.26412e-08
	524	ID524	2324	0.000137086		524	ID524	29528	0.00122012
	525	ID525	549	3.23838e-05		525	ID525	287	1.1859e-05
	526	ID526	117	6.90147e-06		526	ID526	0	0
	527	ID527	1266	7.46774e-05		527	ID527	24003	0.000991819
	528	ID528	1521	8.97191e-05		528	ID528	3708	0.000153217
	529	ID529	3529	0.000208165		529	ID529	5	2.06603e-07
	530	ID530	2558	0.000150889		530	ID530	6	2.47924e-07
	531	ID531	1872	0.000110424		531	ID531	3	1.23962e-07
	532	ID532	1576	9.29634e-05		532	ID532	1	4.13206e-08
	533	ID533	724	4.27065e-05		533	ID533	1	4.13206e-08
	534	ID534	1318	7.77448e-05		534	ID534	8063	0.000333168
	535	ID535	261	1.53956e-05		535	ID535	2531	0.000104582
	536	ID536	168	9.9098e-06		536	ID536	3090	0.000127681
	537	ID537	537	3.1676e-05		537	ID537	0	0
	538	ID538	2896	0.000170826		538	ID538	13011	0.000537623
	539	ID539	852	5.02568e-05		539	ID539	1	4.13206e-08
	540	ID540	1627	9.59717e-05		540	ID540	6439	0.000266063
	541	ID541	181	1.06766e-05		541	ID541	3793	0.000156729
	542	ID542	1072	6.3234e-05		542	ID542	0	0
	543	ID543	796	4.69536e-05		543	ID543	21975	0.000908021
	544	ID544	1608	9.4851e-05		544	ID544	430	1.77679e-05
	545	ID545	916	5.4032e-05		545	ID545	2	8.26412e-08
	546	ID546	1321	7.79217e-05		546	ID546	1138	4.70229e-05
	547	ID547	1078	6.35879e-05		547	ID547	1	4.13206e-08
	548	ID548	2765	0.000163099		548	ID548	1	4.13206e-08
	549	ID549	1388	8.18738e-05		549	ID549	1499	6.19396e-05
	550	ID550	374	2.20611e-05		550	ID550	0	0
	551	ID551	640	3.77516e-05		551	ID551	2	8.26412e-08
	552	ID552	976	5.75712e-05		552	ID552	1529	6.31792e-05
	553	ID553	706	4.16448e-05		553	ID553	2	8.26412e-08
	554	ID554	2259	0.000133251		554	ID554	16385	0.000677038
	555	ID555	826	4.87232e-05		555	ID555	5034	0.000208008
	556	ID556	1433	8.45282e-05		556	ID556	1	4.13206e-08
	557	ID557	619	3.65129e-05		557	ID557	1	4.13206e-08
	558	ID558	1466	8.64748e-05		558	ID558	1	4.13206e-08
	559	ID559	581	3.42714e-05		559	ID559	0	0
	560	ID560	2401	0.000141628		560	ID560	3	1.23962e-07
	561	ID561	413	2.43616e-05		561	ID561	1	4.13206e-08
	562	ID562	860	5.07287e-05		562	ID562	0	0
	563	ID563	1812	0.000106884		563	ID563	2	8.26412e-08
	564	ID564	2581	0.000152245		564	ID564	5	2.06603e-07
	565	ID565	3043	0.000179497		565	ID565	3	1.23962e-07
	566	ID566	855	5.04338e-05		566	ID566	0	0
	567	ID567	805	4.74845e-05		567	ID567	1	4.13206e-08
	568	ID568	376	2.21791e-05		568	ID568	2	8.26412e-08
	569	ID569	847	4.99619e-05		569	ID569	1	4.13206e-08
	570	ID570	1444	8.51771e-05		570	ID570	1	4.13206e-08
	571	ID571	866	5.10827e-05		571	ID571	0	0
	572	ID572	3549	0.000209345		572	ID572	10308	0.000425933
	573	ID573	1221	7.2023e-05		573	ID573	2	8.26412e-08
	574	ID574	2982	0.000175899		574	ID574	2	8.26412e-08
	575	ID575	0	0		575	ID575	0	0
	576	ID576	2002	0.000118092		576	ID576	1	4.13206e-08
	577	ID577	2437	0.000143751		577	ID577	10015	0.000413826
	578	ID578	640	3.77516e-05		578	ID578	1	4.13206e-08
	579	ID579	203	1.19743e-05		579	ID579	0	0
	580	ID580	1713	0.000101045		580	ID580	3	1.23962e-07
	581	ID581	1443	8.51181e-05		581	ID581	2	8.26412e-08
	582	ID582	839	4.949e-05		582	ID582	0	0
	583	ID583	3741	0.00022067		583	ID583	1	4.13206e-08
	584	ID584	1130	6.66552e-05		584	ID584	1	4.13206e-08
	585	ID585	1586	9.35532e-05		585	ID585	0	0
	586	ID586	814	4.80153e-05		586	ID586	0	0
	587	ID587	283	1.66933e-05		587	ID587	0	0
	588	ID588	1300	7.6683e-05		588	ID588	2	8.26412e-08
	589	ID589	828	4.88412e-05		589	ID589	1	4.13206e-08
	590	ID590	768	4.53019e-05		590	ID590	986	4.07421e-05
	591	ID591	89	5.24984e-06		591	ID591	3495	0.000144416
	592	ID592	6	3.53921e-07		592	ID592	2024	8.36329e-05
	593	ID593	1218	7.18461e-05		593	ID593	5414	0.00022371
	594	ID594	1128	6.65372e-05		594	ID594	0	0
	595	ID595	3488	0.000205746		595	ID595	6075	0.000251023
	596	ID596	1270	7.49134e-05		596	ID596	3	1.23962e-07
	597	ID597	1743	0.000102814		597	ID597	0	0
	598	ID598	506	2.98474e-05		598	ID598	2	8.26412e-08
	599	ID599	2343	0.000138206		599	ID599	11524	0.000476179
	600	ID600	265	1.56315e-05		600	ID600	7847	0.000324243
	601	ID601	155	9.14297e-06		601	ID601	0	0
	602	ID602	1830	0.000107946		602	ID602	9979	0.000412339
	603	ID603	441	2.60132e-05		603	ID603	0	0
	604	ID604	972	5.73353e-05		604	ID604	2	8.26412e-08
	605	ID605	2616	0.00015431		605	ID605	5	2.06603e-07
	606	ID606	81	4.77794e-06		606	ID606	1180	4.87583e-05
	607	ID607	2063	0.00012169		607	ID607	3	1.23962e-07
	608	ID608	713	4.20577e-05		608	ID608	0	0
	609	ID609	177	1.04407e-05		609	ID609	1	4.13206e-08
	610	ID610	1573	9.27864e-05		610	ID610	1	4.13206e-08
	611	ID611	2218	0.000130833		611	ID611	901	3.72299e-05
	612	ID612	2079	0.000122634		612	ID612	2009	8.30131e-05
	613	ID613	1823	0.000107533		613	ID613	2	8.26412e-08
	614	ID614	267	1.57495e-05		614	ID614	1	4.13206e-08
	615	ID615	1919	0.000113196		615	ID615	2	8.26412e-08
	616	ID616	1257	7.41465e-05		616	ID616	1	4.13206e-08
	617	ID617	1207	7.11972e-05		617	ID617	2	8.26412e-08
	618	ID618	1345	7.93374e-05		618	ID618	8612	0.000355853
	619	ID619	2041	0.000120392		619	ID619	3	1.23962e-07
	620	ID620	708	4.17627e-05		620	ID620	2	8.26412e-08
	621	ID621	110	6.48856e-06		621	ID621	1	4.13206e-08
	622	ID622	243	1.43338e-05		622	ID622	0	0
	623	ID623	791	4.66586e-05		623	ID623	0	0
	624	ID624	3629	0.000214064		624	ID624	4140	0.000171067
	625	ID625	1514	8.93062e-05		625	ID625	4	1.65282e-07
	626	ID626	1533	9.04269e-05		626	ID626	2	8.26412e-08
	627	ID627	2507	0.00014788		627	ID627	2	8.26412e-08
	628	ID628	1140	6.72451e-05		628	ID628	1	4.13206e-08
	629	ID629	1987	0.000117207		629	ID629	2	8.26412e-08
	630	ID630	1810	0.000106766		630	ID630	1	4.13206e-08
	631	ID631	2514	0.000148293		631	ID631	3	1.23962e-07
	632	ID632	1482	8.74186e-05		632	ID632	2	8.26412e-08
	633	ID633	1527	9.0073e-05		633	ID633	22004	0.000909219
	634	ID634	2915	0.000171947		634	ID634	8	3.30565e-07
	635	ID635	2918	0.000172124		635	ID635	0	0
	636	ID636	1942	0.000114553		636	ID636	3062	0.000126524
	637	ID637	1948	0.000114907		637	ID637	584	2.41312e-05
	638	ID638	1192	7.03124e-05		638	ID638	1	4.13206e-08
	639	ID639	1908	0.000112547		639	ID639	4	1.65282e-07
	640	ID640	2667	0.000157318		640	ID640	24937	0.00103041
	641	ID641	219	1.29181e-05		641	ID641	1	4.13206e-08
	642	ID642	4721	0.000278477		642	ID642	5	2.06603e-07
	643	ID643	2264	0.000133546		643	ID643	10426	0.000430809
	644	ID644	641	3.78106e-05		644	ID644	1	4.13206e-08
	645	ID645	4226	0.000249279		645	ID645	9	3.71886e-07
	646	ID646	2334	0.000137675		646	ID646	2	8.26412e-08
	647	ID647	1020	6.01667e-05		647	ID647	1	4.13206e-08
	648	ID648	583	3.43894e-05		648	ID648	2	8.26412e-08
	649	ID649	3620	0.000213533		649	ID649	5	2.06603e-07
	650	ID650	702	4.14088e-05		650	ID650	971	4.01223e-05
	651	ID651	488	2.87856e-05		651	ID651	0	0
	652	ID652	3606	0.000212707		652	ID652	8923	0.000368704
	653	ID653	2744	0.00016186		653	ID653	2	8.26412e-08
	654	ID654	2529	0.000149178		654	ID654	7113	0.000293914
	655	ID655	488	2.87856e-05		655	ID655	0	0
	656	ID656	346	2.04095e-05		656	ID656	0	0
	657	ID657	1042	6.14644e-05		657	ID657	0	0
	658	ID658	669	3.94622e-05		658	ID658	1375	5.68159e-05
	659	ID659	571	3.36815e-05		659	ID659	1	4.13206e-08
	660	ID660	422	2.48925e-05		660	ID660	0	0
	661	ID661	3104	0.000183095		661	ID661	3	1.23962e-07
	662	ID662	980	5.78072e-05		662	ID662	0	0
	663	ID663	426	2.51284e-05		663	ID663	1	4.13206e-08
	664	ID664	2804	0.000165399		664	ID664	1	4.13206e-08
	665	ID665	4071	0.000240136		665	ID665	7	2.89244e-07
	666	ID666	4092	0.000241374		666	ID666	18244	0.000753853
	667	ID667	607	3.58051e-05		667	ID667	0	0
	668	ID668	389	2.29459e-05		668	ID668	1	4.13206e-08
	669	ID669	292	1.72242e-05		669	ID669	0	0
	670	ID670	1780	0.000104997		670	ID670	1	4.13206e-08
	671	ID671	1369	8.07531e-05		671	ID671	39090	0.00161522
	672	ID672	1467	8.65338e-05		672	ID672	2	8.26412e-08
	673	ID673	835	4.92541e-05		673	ID673	1	4.13206e-08
	674	ID674	794	4.68356e-05		674	ID674	4633	0.000191438
	675	ID675	2072	0.000122221		675	ID675	2	8.26412e-08
	676	ID676	1218	7.18461e-05		676	ID676	2	8.26412e-08
	677	ID677	1324	7.80987e-05		677	ID677	2	8.26412e-08
	678	ID678	1912	0.000112783		678	ID678	13579	0.000561093
	679	ID679	29	1.71062e-06		679	ID679	0	0
	680	ID680	3069	0.000181031		680	ID680	1	4.13206e-08
	681	ID681	1406	8.29356e-05		681	ID681	1	4.13206e-08
	682	ID682	291	1.71652e-05		682	ID682	0	0
	683	ID683	2060	0.000121513		683	ID683	0	0
	684	ID684	1101	6.49446e-05		684	ID684	0	0
	685	ID685	1436	8.47052e-05		685	ID685	1	4.13206e-08
	686	ID686	823	4.85462e-05		686	ID686	1	4.13206e-08
	687	ID687	518	3.05552e-05		687	ID687	1	4.13206e-08
	688	ID688	9169	0.000540851		688	ID688	10	4.13206e-07
	689	ID689	2930	0.000172832		689	ID689	1581	6.53279e-05
	690	ID690	1472	8.68287e-05		690	ID690	2	8.26412e-08
	691	ID691	1837	0.000108359		691	ID691	4	1.65282e-07
	692	ID692	691	4.076e-05		692	ID692	1	4.13206e-08
	693	ID693	604	3.56281e-05		693	ID693	0	0
	694	ID694	518	3.05552e-05		694	ID694	1299	5.36755e-05
	695	ID695	819	4.83103e-05		695	ID695	0	0
	696	ID696	1671	9.85671e-05		696	ID696	0	0
	697	ID697	1181	6.96635e-05		697	ID697	0	0
	698	ID698	62	3.65719e-06		698	ID698	0	0
	699	ID699	374	2.20611e-05		699	ID699	0	0
	700	ID700	915	5.3973e-05		700	ID700	1	4.13206e-08
	701	ID701	1557	9.18426e-05		701	ID701	2	8.26412e-08
	702	ID702	1070	6.3116e-05		702	ID702	963	3.97918e-05
	703	ID703	2820	0.000166343		703	ID703	5	2.06603e-07
	704	ID704	4240	0.000250105		704	ID704	3	1.23962e-07
	705	ID705	224	1.32131e-05		705	ID705	1	4.13206e-08
	706	ID706	972	5.73353e-05		706	ID706	1	4.13206e-08
	707	ID707	1795	0.000105882		707	ID707	25000	0.00103302
	708	ID708	3043	0.000179497		708	ID708	6	2.47924e-07
	709	ID709	1689	9.96289e-05		709	ID709	13978	0.00057758
	710	ID710	3133	0.000184806		710	ID710	7	2.89244e-07
	711	ID711	314	1.85219e-05		711	ID711	0	0
	712	ID712	1061	6.25851e-05		712	ID712	9780	0.000404116
	713	ID713	1434	8.45872e-05		713	ID713	0	0
	714	ID714	933	5.50348e-05		714	ID714	1	4.13206e-08
	715	ID715	3722	0.000219549		715	ID715	3	1.23962e-07
	716	ID716	2281	0.000134549		716	ID716	0	0
	717	ID717	0	0		717	ID717	0	0
	718	ID718	632	3.72797e-05		718	ID718	0	0
	719	ID719	1577	9.30224e-05		719	ID719	10584	0.000437337
	720	ID720	806	4.75435e-05		720	ID720	0	0
	721	ID721	1119	6.60064e-05		721	ID721	0	0
	722	ID722	1444	8.51771e-05		722	ID722	1	4.13206e-08
	723	ID723	774	4.56559e-05		723	ID723	0	0
	724	ID724	2086	0.000123047		724	ID724	0	0
	725	ID725	1278	7.53853e-05		725	ID725	2	8.26412e-08
	726	ID726	93	5.48578e-06		726	ID726	0	0
	727	ID727	1235	7.28488e-05		727	ID727	2	8.26412e-08
	728	ID728	517	3.04962e-05		728	ID728	4763	0.00019681
	729	ID729	556	3.27967e-05		729	ID729	2	8.26412e-08
	730	ID730	1182	6.97225e-05		730	ID730	1	4.13206e-08
	731	ID731	829	4.89002e-05		731	ID731	0	0
	732	ID732	954	5.62735e-05		732	ID732	1	4.13206e-08
	733	ID733	1194	7.04304e-05		733	ID733	0	0
	734	ID734	3833	0.000226097		734	ID734	5	2.06603e-07
	735	ID735	1695	9.99828e-05		735	ID735	31104	0.00128524
	736	ID736	3163	0.000186576		736	ID736	206	8.51205e-06
	737	ID737	708	4.17627e-05		737	ID737	0	0
	738	ID738	952	5.61555e-05		738	ID738	0	0
	739	ID739	615	3.6277e-05		739	ID739	0	0
	740	ID740	1575	9.29044e-05		740	ID740	3	1.23962e-07
	741	ID741	2441	0.000143987		741	ID741	3	1.23962e-07
	742	ID742	1406	8.29356e-05		742	ID742	0	0
	743	ID743	1273	7.50903e-05		743	ID743	3	1.23962e-07
	744	ID744	1061	6.25851e-05		744	ID744	4	1.65282e-07
	745	ID745	277	1.63394e-05		745	ID745	1	4.13206e-08
	746	ID746	196	1.15614e-05		746	ID746	0	0
	747	ID747	1903	0.000112252		747	ID747	2	8.26412e-08
	748	ID748	1234	7.27899e-05		748	ID748	2	8.26412e-08
	749	ID749	2840	0.000167523		749	ID749	24244	0.00100178
	750	ID750	188	1.10895e-05		750	ID750	0	0
	751	ID751	3704	0.000218488		751	ID751	3	1.23962e-07
	752	ID752	32	1.88758e-06		752	ID752	10	4.13206e-07
	753	ID753	2107	0.000124285		753	ID753	2	8.26412e-08
	754	ID754	1718	0.00010134		754	ID754	2	8.26412e-08
	755	ID755	1048	6.18183e-05		755	ID755	0	0
	756	ID756	2223	0.000131128		756	ID756	9727	0.000401926
	757	ID757	5980	0.000352742		757	ID757	5	2.06603e-07
	758	ID758	1961	0.000115673		758	ID758	2	8.26412e-08
	759	ID759	2451	0.000144577		759	ID759	1	4.13206e-08
	760	ID760	2102	0.00012399		760	ID760	1	4.13206e-08
	761	ID761	5092	0.000300361		761	ID761	6	2.47924e-07
	762	ID762	1367	8.06351e-05		762	ID762	1	4.13206e-08
	763	ID763	1345	7.93374e-05		763	ID763	1	4.13206e-08
	764	ID764	2489	0.000146818		764	ID764	3554	0.000146853
	765	ID765	710	4.18807e-05		765	ID765	50	2.06603e-06
	766	ID766	24	1.41569e-06		766	ID766	4310	0.000178092
	767	ID767	3562	0.000210111		767	ID767	4303	0.000177803
	768	ID768	1395	8.22867e-05		768	ID768	1	4.13206e-08
	769	ID769	1201	7.08433e-05		769	ID769	2	8.26412e-08
	770	ID770	1451	8.559e-05		770	ID770	3	1.23962e-07
	771	ID771	596	3.51562e-05		771	ID771	2272	9.38805e-05
	772	ID772	833	4.91361e-05		772	ID772	1	4.13206e-08
	773	ID773	852	5.02568e-05		773	ID773	1	4.13206e-08
	774	ID774	504	2.97294e-05		774	ID774	0	0
	775	ID775	108	6.37059e-06		775	ID775	0	0
	776	ID776	1771	0.000104466		776	ID776	0	0
	777	ID777	1844	0.000108772		777	ID777	3	1.23962e-07
	778	ID778	3196	0.000188522		778	ID778	93	3.84282e-06
	779	ID779	819	4.83103e-05		779	ID779	9456	0.000390728
	780	ID780	3009	0.000177492		780	ID780	1	4.13206e-08
	781	ID781	1167	6.88377e-05		781	ID781	2	8.26412e-08
	782	ID782	622	3.66899e-05		782	ID782	1	4.13206e-08
	783	ID783	1011	5.96358e-05		783	ID783	1	4.13206e-08
	784	ID784	2834	0.000167169		784	ID784	3	1.23962e-07
	785	ID785	2761	0.000162863		785	ID785	5	2.06603e-07
	786	ID786	921	5.43269e-05		786	ID786	1	4.13206e-08
	787	ID787	360	2.12353e-05		787	ID787	0	0
	788	ID788	341	2.01145e-05		788	ID788	0	0
	789	ID789	1363	8.03992e-05		789	ID789	2	8.26412e-08
	790	ID790	706	4.16448e-05		790	ID790	1	4.13206e-08
	791	ID791	5	2.94935e-07		791	ID791	0	0
	792	ID792	490	2.89036e-05		792	ID792	7887	0.000325896
	793	ID793	1346	7.93964e-05		793	ID793	3	1.23962e-07
	794	ID794	620	3.65719e-05		794	ID794	2	8.26412e-08
	795	ID795	666	3.92853e-05		795	ID795	0	0
	796	ID796	585	3.45073e-05		796	ID796	0	0
	797	ID797	388	2.28869e-05		797	ID797	230	9.50374e-06
	798	ID798	1315	7.75678e-05		798	ID798	3227	0.000133342
	799	ID799	900	5.30882e-05		799	ID799	3386	0.000139912
	800	ID800	822	4.84872e-05		800	ID800	0	0
	801	ID801	557	3.28557e-05		801	ID801	2	8.26412e-08
	802	ID802	806	4.75435e-05		802	ID802	0	0
	803	ID803	1398	8.24637e-05		803	ID803	4806	0.000198587
	804	ID804	549	3.23838e-05		804	ID804	1	4.13206e-08
	805	ID805	457	2.6957e-05		805	ID805	2	8.26412e-08
	806	ID806	1226	7.2318e-05		806	ID806	61	2.52056e-06
	807	ID807	1821	0.000107415		807	ID807	2	8.26412e-08
	808	ID808	978	5.76892e-05		808	ID808	0	0
	809	ID809	145	8.5531e-06		809	ID809	0	0
	810	ID810	1422	8.38794e-05		810	ID810	2817	0.0001164
	811	ID811	5272	0.000310979		811	ID811	8	3.30565e-07
	812	ID812	0	0		812	ID812	0	0
	813	ID813	3897	0.000229872		813	ID813	15126	0.000625016
	814	ID814	1131	6.67142e-05		814	ID814	5519	0.000228049
	815	ID815	1338	7.89245e-05		815	ID815	1	4.13206e-08
	816	ID816	780	4.60098e-05		816	ID816	0	0
	817	ID817	3525	0.000207929		817	ID817	23	9.50374e-07
	818	ID818	840	4.9549e-05		818	ID818	8255	0.000341102
	819	ID819	1290	7.60931e-05		819	ID819	7923	0.000327383
	820	ID820	4208	0.000248217		820	ID820	1235	5.1031e-05
	821	ID821	2485	0.000146582		821	ID821	17602	0.000727326
	822	ID822	688	4.0583e-05		822	ID822	0	0
	823	ID823	955	5.63325e-05		823	ID823	6420	0.000265278
	824	ID824	815	4.80743e-05		824	ID824	0	0
	825	ID825	2204	0.000130007		825	ID825	5785	0.00023904
	826	ID826	2563	0.000151183		826	ID826	2	8.26412e-08
	827	ID827	2707	0.000159678		827	ID827	5	2.06603e-07
	828	ID828	2312	0.000136378		828	ID828	5	2.06603e-07
	829	ID829	1300	7.6683e-05		829	ID829	3	1.23962e-07
	830	ID830	1117	6.58884e-05		830	ID830	0	0
	831	ID831	142	8.37614e-06		831	ID831	1	4.13206e-08
	832	ID832	3460	0.000204095		832	ID832	3	1.23962e-07
	833	ID833	232	1.3685e-05		833	ID833	2084	8.61122e-05
	834	ID834	1116	6.58294e-05		834	ID834	16667	0.000688691
	835	ID835	516	3.04372e-05		835	ID835	1	4.13206e-08
	836	ID836	2993	0.000176548		836	ID836	2	8.26412e-08
	837	ID837	1792	0.000105705		837	ID837	5688	0.000235032
	838	ID838	1428	8.42333e-05		838	ID838	1	4.13206e-08
	839	ID839	3091	0.000182329		839	ID839	3	1.23962e-07
	840	ID840	1544	9.10758e-05		840	ID840	2	8.26412e-08
	841	ID841	3042	0.000179438		841	ID841	3	1.23962e-07
	842	ID842	777	4.58328e-05		842	ID842	1	4.13206e-08
	843	ID843	976	5.75712e-05		843	ID843	1	4.13206e-08
	844	ID844	472	2.78418e-05		844	ID844	1	4.13206e-08
	845	ID845	1497	8.83034e-05		845	ID845	0	0
	846	ID846	999	5.89279e-05		846	ID846	2	8.26412e-08
	847	ID847	594	3.50382e-05		847	ID847	0	0
	848	ID848	898	5.29702e-05		848	ID848	0	0
	849	ID849	2109	0.000124403		849	ID849	5028	0.00020776
	850	ID850	219	1.29181e-05		850	ID850	0	0
	851	ID851	677	3.99341e-05		851	ID851	0	0
	852	ID852	2026	0.000119507		852	ID852	9808	0.000405273
	853	ID853	3077	0.000181503		853	ID853	3	1.23962e-07
	854	ID854	951	5.60966e-05		854	ID854	1	4.13206e-08
	855	ID855	628	3.70438e-05		855	ID855	10418	0.000430478
	856	ID856	3150	0.000185809		856	ID856	4102	0.000169497
	857	ID857	1120	6.60653e-05		857	ID857	1	4.13206e-08
	858	ID858	186	1.09716e-05		858	ID858	0	0
	859	ID859	2182	0.000128709		859	ID859	4	1.65282e-07
	860	ID860	1008	5.94588e-05		860	ID860	126	5.2064e-06
	861	ID861	147	8.67108e-06		861	ID861	0	0
	862	ID862	1184	6.98405e-05		862	ID862	0	0
	863	ID863	1318	7.77448e-05		863	ID863	25277	0.00104446
	864	ID864	2361	0.000139268		864	ID864	0	0
	865	ID865	2577	0.000152009		865	ID865	5798	0.000239577
	866	ID866	1851	0.000109185		866	ID866	1863	7.69803e-05
	867	ID867	390	2.30049e-05		867	ID867	7602	0.000314119
	868	ID868	1911	0.000112724		868	ID868	2	8.26412e-08
	869	ID869	2745	0.000161919		869	ID869	0	0
	870	ID870	2051	0.000120982		870	ID870	3	1.23962e-07
	871	ID871	1918	0.000113137		871	ID871	4	1.65282e-07
	872	ID872	2231	0.0001316		872	ID872	1	4.13206e-08
	873	ID873	81	4.77794e-06		873	ID873	0	0
	874	ID874	511	3.01423e-05		874	ID874	0	0
	875	ID875	745	4.39452e-05		875	ID875	0	0
	876	ID876	324	1.91118e-05		876	ID876	0	0
	877	ID877	700	4.12908e-05		877	ID877	0	0
	878	ID878	2380	0.000140389		878	ID878	14985	0.00061919
	879	ID879	1010	5.95768e-05		879	ID879	1	4.13206e-08
	880	ID880	550	3.24428e-05		880	ID880	0	0
	881	ID881	4227	0.000249338		881	ID881	10	4.13206e-07
	882	ID882	660	3.89314e-05		882	ID882	3395	0.000140284
	883	ID883	732	4.31784e-05		883	ID883	2	8.26412e-08
	884	ID884	877	5.17315e-05		884	ID884	0	0
	885	ID885	1478	8.71827e-05		885	ID885	0	0
	886	ID886	141	8.31715e-06		886	ID886	8373	0.000345978
	887	ID887	532	3.1381e-05		887	ID887	5948	0.000245775
	888	ID888	607	3.58051e-05		888	ID888	0	0
	889	ID889	2729	0.000160975		889	ID889	3	1.23962e-07
	890	ID890	2721	0.000160503		890	ID890	25966	0.00107293
	891	ID891	2326	0.000137204		891	ID891	1	4.13206e-08
	892	ID892	686	4.0465e-05		892	ID892	1	4.13206e-08
	893	ID893	1265	7.46184e-05		893	ID893	361	1.49167e-05
	894	ID894	672	3.96392e-05		894	ID894	2	8.26412e-08
	895	ID895	702	4.14088e-05		895	ID895	0	0
	896	ID896	2184	0.000128827		896	ID896	372	1.53713e-05
	897	ID897	267	1.57495e-05		897	ID897	0	0
	898	ID898	337	1.98786e-05		898	ID898	1	4.13206e-08
	899	ID899	2323	0.000137027		899	ID899	1022	4.22297e-05
	900	ID900	1557	9.18426e-05		900	ID900	0	0
	901	ID901	829	4.89002e-05		901	ID901	1	4.13206e-08
	902	ID902	1303	7.68599e-05		902	ID902	1	4.13206e-08
	903	ID903	486	2.86676e-05		903	ID903	0	0
	904	ID904	1119	6.60064e-05		904	ID904	0	0
	905	ID905	3096	0.000182623		905	ID905	6056	0.000250238
	906	ID906	1214	7.16101e-05		906	ID906	0	0
	907	ID907	507	2.99064e-05		907	ID907	3	1.23962e-07
	908	ID908	709	4.18217e-05		908	ID908	1	4.13206e-08
	909	ID909	439	2.58953e-05		909	ID909	1	4.13206e-08
	910	ID910	884	5.21444e-05		910	ID910	6323	0.00026127
	911	ID911	1094	6.45317e-05		911	ID911	2	8.26412e-08
	912	ID912	1751	0.000103286		912	ID912	3	1.23962e-07
	913	ID913	645	3.80466e-05		913	ID913	0	0
	914	ID914	251	1.48057e-05		914	ID914	0	0
	915	ID915	775	4.57149e-05		915	ID915	9449	0.000390439
	916	ID916	2213	0.000130538		916	ID916	3	1.23962e-07
	917	ID917	13	7.6683e-07		917	ID917	0	0
	918	ID918	684	4.0347e-05		918	ID918	16214	0.000669973
	919	ID919	1970	0.000116204		919	ID919	9889	0.00040862
	920	ID920	2980	0.000175781		920	ID920	1	4.13206e-08
	921	ID921	625	3.68668e-05		921	ID921	2	8.26412e-08
	922	ID922	1499	8.84214e-05		922	ID922	1	4.13206e-08
	923	ID923	6198	0.000365601		923	ID923	8	3.30565e-07
	924	ID924	1045	6.16413e-05		924	ID924	0	0
	925	ID925	660	3.89314e-05		925	ID925	0	0
	926	ID926	1716	0.000101222		926	ID926	1	4.13206e-08
	927	ID927	1089	6.42367e-05		927	ID927	1	4.13206e-08
	928	ID928	156	9.20196e-06		928	ID928	0	0
	929	ID929	1131	6.67142e-05		929	ID929	2	8.26412e-08
	930	ID930	933	5.50348e-05		930	ID930	1	4.13206e-08
	931	ID931	2322	0.000136968		931	ID931	2	8.26412e-08
	932	ID932	1461	8.61799e-05		932	ID932	1	4.13206e-08
	933	ID933	1823	0.000107533		933	ID933	3084	0.000127433
	934	ID934	2285	0.000134785		934	ID934	8174	0.000337755
	935	ID935	1174	6.92506e-05		935	ID935	1347	5.56589e-05
	936	ID936	3656	0.000215656		936	ID936	4	1.65282e-07
	937	ID937	691	4.076e-05		937	ID937	0	0
	938	ID938	1127	6.64783e-05		938	ID938	13013	0.000537705
	939	ID939	597	3.52152e-05		939	ID939	1	4.13206e-08
	940	ID940	5890	0.000347433		940	ID940	30245	0.00124974
	941	ID941	1458	8.60029e-05		941	ID941	1	4.13206e-08
	942	ID942	2349	0.00013856		942	ID942	0	0
	943	ID943	1717	0.000101281		943	ID943	3549	0.000146647
	944	ID944	604	3.56281e-05		944	ID944	0	0
	945	ID945	1720	0.000101457		945	ID945	9156	0.000378332
	946	ID946	1154	6.80709e-05		946	ID946	3	1.23962e-07
	947	ID947	3194	0.000188404		947	ID947	2802	0.00011578
	948	ID948	450	2.65441e-05		948	ID948	5576	0.000230404
	949	ID949	1202	7.09023e-05		949	ID949	4	1.65282e-07
	950	ID950	1713	0.000101045		950	ID950	1	4.13206e-08
	951	ID951	1267	7.47364e-05		951	ID951	0	0
	952	ID952	2663	0.000157082		952	ID952	4	1.65282e-07
	953	ID953	1965	0.000115909		953	ID953	0	0
	954	ID954	1759	0.000103758		954	ID954	2	8.26412e-08
	955	ID955	361	2.12943e-05		955	ID955	0	0
	956	ID956	2399	0.00014151		956	ID956	2	8.26412e-08
	957	ID957	1999	0.000117915		957	ID957	22706	0.000938226
	958	ID958	726	4.28245e-05		958	ID958	0	0
	959	ID959	622	3.66899e-05		959	ID959	4216	0.000174208
	960	ID960	551	3.25018e-05		960	ID960	2	8.26412e-08
	961	ID961	448	2.64261e-05		961	ID961	0	0
	962	ID962	638	3.76337e-05		962	ID962	0	0
	963	ID963	1489	8.78315e-05		963	ID963	2	8.26412e-08
	964	ID964	68	4.01111e-06		964	ID964	0	0
	965	ID965	837	4.9372e-05		965	ID965	1	4.13206e-08
	966	ID966	6577	0.000387957		966	ID966	4	1.65282e-07
	967	ID967	527	3.10861e-05		967	ID967	0	0
	968	ID968	1624	9.57947e-05		968	ID968	2	8.26412e-08
	969	ID969	2046	0.000120687		969	ID969	4	1.65282e-07
	970	ID970	1046	6.17003e-05		970	ID970	0	0
	971	ID971	918	5.415e-05		971	ID971	0	0
	972	ID972	2878	0.000169764		972	ID972	3	1.23962e-07
	973	ID973	131	7.72729e-06		973	ID973	0	0
	974	ID974	1138	6.71271e-05		974	ID974	3397	0.000140366
	975	ID975	389	2.29459e-05		975	ID975	0	0
	976	ID976	987	5.82201e-05		976	ID976	1	4.13206e-08
	977	ID977	1940	0.000114435		977	ID977	1	4.13206e-08
	978	ID978	246	1.45108e-05		978	ID978	2848	0.000117681
	979	ID979	1403	8.27586e-05		979	ID979	2	8.26412e-08
	980	ID980	1320	7.78627e-05		980	ID980	4	1.65282e-07
	981	ID981	995	5.8692e-05		981	ID981	1	4.13206e-08
	982	ID982	3531	0.000208283		982	ID982	4	1.65282e-07
	983	ID983	862	5.08467e-05		983	ID983	1	4.13206e-08
	984	ID984	662	3.90493e-05		984	ID984	0	0
	985	ID985	3880	0.000228869		985	ID985	9	3.71886e-07
	986	ID986	2970	0.000175191		986	ID986	3	1.23962e-07
	987	ID987	940	5.54477e-05		987	ID987	1	4.13206e-08
	988	ID988	316	1.86399e-05		988	ID988	0	0
	989	ID989	1143	6.7422e-05		989	ID989	1	4.13206e-08
	990	ID990	602	3.55101e-05		990	ID990	0	0
	991	ID991	1740	0.000102637		991	ID991	4	1.65282e-07
	992	ID992	2074	0.000122339		992	ID992	1	4.13206e-08
	993	ID993	335	1.97606e-05		993	ID993	0	0
	994	ID994	1526	9.0014e-05		994	ID994	2	8.26412e-08
	995	ID995	1659	9.78593e-05		995	ID995	18974	0.000784018
	996	ID996	1430	8.43513e-05		996	ID996	0	0
	997	ID997	924	5.45039e-05		997	ID997	13225	0.000546465
	998	ID998	2545	0.000150122		998	ID998	2	8.26412e-08
	999	ID999	713	4.20577e-05		999	ID999	20395	0.000842734
	1000	ID1000	2102	0.00012399		1000	ID1000	1	4.13206e-08
	1001	ID1001	195	1.15024e-05		1001	ID1001	0	0
	1002	ID1002	1698	0.00010016		1002	ID1002	18584	0.000767902
	1003	ID1003	1610	9.49689e-05		1003	ID1003	0	0
	1004	ID1004	1531	9.0309e-05		1004	ID1004	3	1.23962e-07
	1005	ID1005	2484	0.000146523		1005	ID1005	3	1.23962e-07
	1006	ID1006	3254	0.000191943		1006	ID1006	5	2.06603e-07
	1007	ID1007	1071	6.3175e-05		1007	ID1007	0	0
	1008	ID1008	1516	8.94242e-05		1008	ID1008	3154	0.000130325
	1009	ID1009	1758	0.000103699		1009	ID1009	2	8.26412e-08
	1010	ID1010	1049	6.18773e-05		1010	ID1010	1	4.13206e-08
	1011	ID1011	1098	6.47676e-05		1011	ID1011	0	0
	1012	ID1012	480	2.83137e-05		1012	ID1012	0	0
	1013	ID1013	1290	7.60931e-05		1013	ID1013	1	4.13206e-08
	1014	ID1014	1233	7.27309e-05		1014	ID1014	10459	0.000432172
	1015	ID1015	1498	8.83624e-05		1015	ID1015	2	8.26412e-08
	1016	ID1016	1506	8.88343e-05		1016	ID1016	1	4.13206e-08
	1017	ID1017	1088	6.41778e-05		1017	ID1017	2	8.26412e-08
	1018	ID1018	884	5.21444e-05		1018	ID1018	0	0
	1019	ID1019	5879	0.000346784		1019	ID1019	3868	0.000159828
	1020	ID1020	2305	0.000135965		1020	ID1020	3	1.23962e-07
	1021	ID1021	653	3.85185e-05		1021	ID1021	0	0
	1022	ID1022	666	3.92853e-05		1022	ID1022	0	0
	1023	ID1023	996	5.8751e-05		1023	ID1023	3	1.23962e-07
	1024	ID1024	2358	0.000139091		1024	ID1024	1	4.13206e-08
	1025	ID1025	0	0		1025	ID1025	0	0
	1026	ID1026	1520	8.96601e-05		1026	ID1026	1432	5.91711e-05
	1027	ID1027	2650	0.000156315		1027	ID1027	1	4.13206e-08
	1028	ID1028	1329	7.83936e-05		1028	ID1028	0	0
	1029	ID1029	7585	0.000447416		1029	ID1029	6	2.47924e-07
	1030	ID1030	55	3.24428e-06		1030	ID1030	0	0
	1031	ID1031	726	4.28245e-05		1031	ID1031	2193	9.06161e-05
	1032	ID1032	1436	8.47052e-05		1032	ID1032	1	4.13206e-08
	1033	ID1033	928	5.47399e-05		1033	ID1033	0	0
	1034	ID1034	3444	0.000203151		1034	ID1034	1	4.13206e-08
	1035	ID1035	776	4.57738e-05		1035	ID1035	1	4.13206e-08
	1036	ID1036	419	2.47155e-05		1036	ID1036	1226	5.06591e-05
	1037	ID1037	620	3.65719e-05		1037	ID1037	1	4.13206e-08
	1038	ID1038	2011	0.000118623		1038	ID1038	2	8.26412e-08
	1039	ID1039	5613	0.000331094		1039	ID1039	1172	4.84278e-05
	1040	ID1040	1607	9.4792e-05		1040	ID1040	2	8.26412e-08
	1041	ID1041	1066	6.288e-05		1041	ID1041	3	1.23962e-07
	1042	ID1042	1041	6.14054e-05		1042	ID1042	1	4.13206e-08
	1043	ID1043	1047	6.17593e-05		1043	ID1043	0	0
	1044	ID1044	3072	0.000181208		1044	ID1044	1099	4.54114e-05
	1045	ID1045	920	5.4268e-05		1045	ID1045	3	1.23962e-07
	1046	ID1046	335	1.97606e-05		1046	ID1046	0	0
	1047	ID1047	2623	0.000154723		1047	ID1047	2	8.26412e-08
	1048	ID1048	1609	9.49099e-05		1048	ID1048	3	1.23962e-07
	1049	ID1049	2175	0.000128297		1049	ID1049	1	4.13206e-08
	1050	ID1050	1593	9.39662e-05		1050	ID1050	0	0
	1051	ID1051	750	4.42402e-05		1051	ID1051	1	4.13206e-08
	1052	ID1052	1578	9.30813e-05		1052	ID1052	1	4.13206e-08
	1053	ID1053	1858	0.000109598		1053	ID1053	2	8.26412e-08
	1054	ID1054	1952	0.000115142		1054	ID1054	8568	0.000354035
	1055	ID1055	2307	0.000136083		1055	ID1055	3	1.23962e-07
	1056	ID1056	1908	0.000112547		1056	ID1056	1	4.13206e-08
	1057	ID1057	1541	9.08988e-05		1057	ID1057	14622	0.00060419
	1058	ID1058	489	2.88446e-05		1058	ID1058	7429	0.000306971
	1059	ID1059	1177	6.94276e-05		1059	ID1059	3	1.23962e-07
	1060	ID1060	1211	7.14332e-05		1060	ID1060	1	4.13206e-08
	1061	ID1061	4449	0.000262433		1061	ID1061	10535	0.000435313
	1062	ID1062	1152	6.79529e-05		1062	ID1062	0	0
	1063	ID1063	585	3.45073e-05		1063	ID1063	0	0
	1064	ID1064	1334	7.86885e-05		1064	ID1064	7837	0.00032383
	1065	ID1065	1582	9.33173e-05		1065	ID1065	2	8.26412e-08
	1066	ID1066	786	4.63637e-05		1066	ID1066	1	4.13206e-08
	1067	ID1067	1271	7.49724e-05		1067	ID1067	2	8.26412e-08
	1068	ID1068	2591	0.000152835		1068	ID1068	1	4.13206e-08
	1069	ID1069	372	2.19431e-05		1069	ID1069	638	2.63626e-05
	1070	ID1070	1587	9.36122e-05		1070	ID1070	3	1.23962e-07
	1071	ID1071	964	5.68634e-05		1071	ID1071	1864	7.70216e-05
	1072	ID1072	1115	6.57704e-05		1072	ID1072	1	4.13206e-08
	1073	ID1073	238	1.40389e-05		1073	ID1073	0	0
	1074	ID1074	1561	9.20786e-05		1074	ID1074	5122	0.000211644
	1075	ID1075	7	4.12908e-07		1075	ID1075	0	0
	1076	ID1076	8631	0.000509116		1076	ID1076	9	3.71886e-07
	1077	ID1077	1406	8.29356e-05		1077	ID1077	1	4.13206e-08
	1078	ID1078	1843	0.000108713		1078	ID1078	0	0
	1079	ID1079	2971	0.00017525		1079	ID1079	4935	0.000203917
	1080	ID1080	383	2.2592e-05		1080	ID1080	0	0
	1081	ID1081	830	4.89591e-05		1081	ID1081	34975	0.00144519
	1082	ID1082	7052	0.000415976		1082	ID1082	7	2.89244e-07
	1083	ID1083	12	7.07843e-07		1083	ID1083	7140	0.000295029
	1084	ID1084	2954	0.000174247		1084	ID1084	3	1.23962e-07
	1085	ID1085	1949	0.000114965		1085	ID1085	6	2.47924e-07
	1086	ID1086	946	5.58016e-05		1086	ID1086	9115	0.000376637
	1087	ID1087	1971	0.000116263		1087	ID1087	10	4.13206e-07
	1088	ID1088	886	5.22624e-05		1088	ID1088	0	0
	1089	ID1089	1149	6.7776e-05		1089	ID1089	15275	0.000631173
	1090	ID1090	2601	0.000153425		1090	ID1090	1706	7.0493e-05
	1091	ID1091	1443	8.51181e-05		1091	ID1091	0	0
	1092	ID1092	2184	0.000128827		1092	ID1092	2	8.26412e-08
	1093	ID1093	1431	8.44103e-05		1093	ID1093	2	8.26412e-08
	1094	ID1094	1770	0.000104407		1094	ID1094	2	8.26412e-08
	1095	ID1095	556	3.27967e-05		1095	ID1095	1	4.13206e-08
	1096	ID1096	1101	6.49446e-05		1096	ID1096	0	0
	1097	ID1097	1667	9.83312e-05		1097	ID1097	1	4.13206e-08
	1098	ID1098	2060	0.000121513		1098	ID1098	1	4.13206e-08
	1099	ID1099	364	2.14712e-05		1099	ID1099	2741	0.00011326
	1100	ID1100	920	5.4268e-05		1100	ID1100	5438	0.000224702
	1101	ID1101	725	4.27655e-05		1101	ID1101	0	0
	1102	ID1102	1541	9.08988e-05		1102	ID1102	2965	0.000122516
	1103	ID1103	3221	0.000189997		1103	ID1103	14331	0.000592166
	1104	ID1104	740	4.36503e-05		1104	ID1104	0	0
	1105	ID1105	584	3.44484e-05		1105	ID1105	678	2.80154e-05
	1106	ID1106	219	1.29181e-05		1106	ID1106	300	1.23962e-05
	1107	ID1107	597	3.52152e-05		1107	ID1107	1	4.13206e-08
	1108	ID1108	3034	0.000178966		1108	ID1108	3	1.23962e-07
	1109	ID1109	2865	0.000168998		1109	ID1109	0	0
	1110	ID1110	203	1.19743e-05		1110	ID1110	1	4.13206e-08
	1111	ID1111	1009	5.95178e-05		1111	ID1111	1	4.13206e-08
	1112	ID1112	283	1.66933e-05		1112	ID1112	12399	0.000512334
	1113	ID1113	4939	0.000291336		1113	ID1113	3	1.23962e-07
	1114	ID1114	1541	9.08988e-05		1114	ID1114	2962	0.000122392
	1115	ID1115	957	5.64505e-05		1115	ID1115	7795	0.000322094
	1116	ID1116	3686	0.000217426		1116	ID1116	9	3.71886e-07
	1117	ID1117	1840	0.000108536		1117	ID1117	6	2.47924e-07
	1118	ID1118	1928	0.000113727		1118	ID1118	1	4.13206e-08
	1119	ID1119	1563	9.21965e-05		1119	ID1119	1	4.13206e-08
	1120	ID1120	1649	9.72694e-05		1120	ID1120	1	4.13206e-08
	1121	ID1121	4523	0.000266798		1121	ID1121	16680	0.000689228
	1122	ID1122	1098	6.47676e-05		1122	ID1122	1810	7.47903e-05
	1123	ID1123	597	3.52152e-05		1123	ID1123	0	0
	1124	ID1124	474	2.79598e-05		1124	ID1124	0	0
	1125	ID1125	751	4.42992e-05		1125	ID1125	1	4.13206e-08
	1126	ID1126	1810	0.000106766		1126	ID1126	11044	0.000456345
	1127	ID1127	1678	9.898e-05		1127	ID1127	5488	0.000226768
	1128	ID1128	1123	6.62423e-05		1128	ID1128	26203	0.00108272
	1129	ID1129	1268	7.47954e-05		1129	ID1129	2	8.26412e-08
	1130	ID1130	2186	0.000128945		1130	ID1130	0	0
	1131	ID1131	1606	9.4733e-05		1131	ID1131	15128	0.000625098
	1132	ID1132	1555	9.17246e-05		1132	ID1132	4	1.65282e-07
	1133	ID1133	1088	6.41778e-05		1133	ID1133	23	9.50374e-07
	1134	ID1134	1190	7.01944e-05		1134	ID1134	630	2.6032e-05
	1135	ID1135	1054	6.21722e-05		1135	ID1135	28496	0.00117747
	1136	ID1136	537	3.1676e-05		1136	ID1136	0	0
	1137	ID1137	554	3.26787e-05		1137	ID1137	0	0
	1138	ID1138	966	5.69814e-05		1138	ID1138	0	0
	1139	ID1139	2820	0.000166343		1139	ID1139	8580	0.000354531
	1140	ID1140	951	5.60966e-05		1140	ID1140	1	4.13206e-08
	1141	ID1141	258	1.52186e-05		1141	ID1141	4562	0.000188505
	1142	ID1142	4163	0.000245563		1142	ID1142	10198	0.000421388
	1143	ID1143	1823	0.000107533		1143	ID1143	4582	0.000189331
	1144	ID1144	2301	0.000135729		1144	ID1144	3	1.23962e-07
	1145	ID1145	1829	0.000107887		1145	ID1145	12267	0.00050688
	1146	ID1146	2970	0.000175191		1146	ID1146	2	8.26412e-08
	1147	ID1147	701	4.13498e-05		1147	ID1147	0	0
	1148	ID1148	13	7.6683e-07		1148	ID1148	10095	0.000417132
	1149	ID1149	96	5.66274e-06		1149	ID1149	0	0
	1150	ID1150	218	1.28591e-05		1150	ID1150	0	0
	1151	ID1151	2826	0.000166697		1151	ID1151	6	2.47924e-07
	1152	ID1152	1371	8.08711e-05		1152	ID1152	1	4.13206e-08
	1153	ID1153	667	3.93443e-05		1153	ID1153	0	0
	1154	ID1154	719	4.24116e-05		1154	ID1154	0	0
	1155	ID1155	142	8.37614e-06		1155	ID1155	11584	0.000478658
	1156	ID1156	1497	8.83034e-05		1156	ID1156	3	1.23962e-07
	1157	ID1157	1200	7.07843e-05		1157	ID1157	6977	0.000288294
	1158	ID1158	382	2.2533e-05		1158	ID1158	0	0
	1159	ID1159	899	5.30292e-05		1159	ID1159	1	4.13206e-08
	1160	ID1160	2410	0.000142158		1160	ID1160	2	8.26412e-08
	1161	ID1161	994	5.8633e-05		1161	ID1161	1	4.13206e-08
	1162	ID1162	1757	0.00010364		1162	ID1162	3	1.23962e-07
	1163	ID1163	3434	0.000202561		1163	ID1163	7	2.89244e-07
	1164	ID1164	153	9.025e-06		1164	ID1164	0	0
	1165	ID1165	1147	6.7658e-05		1165	ID1165	2	8.26412e-08
	1166	ID1166	906	5.34421e-05		1166	ID1166	2	8.26412e-08
	1167	ID1167	1117	6.58884e-05		1167	ID1167	2	8.26412e-08
	1168	ID1168	518	3.05552e-05		1168	ID1168	0	0
	1169	ID1169	5163	0.000304549		1169	ID1169	8	3.30565e-07
	1170	ID1170	1329	7.83936e-05		1170	ID1170	0	0
	1171	ID1171	1900	0.000112075		1171	ID1171	2	8.26412e-08
	1172	ID1172	2363	0.000139386		1172	ID1172	2845	0.000117557
	1173	ID1173	2351	0.000138678		1173	ID1173	4	1.65282e-07
	1174	ID1174	388	2.28869e-05		1174	ID1174	0	0
	1175	ID1175	3533	0.000208401		1175	ID1175	4	1.65282e-07
	1176	ID1176	1420	8.37614e-05		1176	ID1176	0	0
	1177	ID1177	1815	0.000107061		1177	ID1177	3020	0.000124788
	1178	ID1178	2119	0.000124993		1178	ID1178	162	6.69394e-06
	1179	ID1179	196	1.15614e-05		1179	ID1179	0	0
	1180	ID1180	1110	6.54755e-05		1180	ID1180	2	8.26412e-08
	1181	ID1181	280	1.65163e-05		1181	ID1181	0	0
	1182	ID1182	1401	8.26407e-05		1182	ID1182	1	4.13206e-08
	1183	ID1183	2173	0.000128179		1183	ID1183	1	4.13206e-08
	1184	ID1184	2983	0.000175958		1184	ID1184	5	2.06603e-07
	1185	ID1185	3419	0.000201676		1185	ID1185	5	2.06603e-07
	1186	ID1186	953	5.62145e-05		1186	ID1186	6331	0.000261601
	1187	ID1187	823	4.85462e-05		1187	ID1187	0	0
	1188	ID1188	1268	7.47954e-05		1188	ID1188	22473	0.000928598
	1189	ID1189	2344	0.000138265		1189	ID1189	3108	0.000128424
	1190	ID1190	1765	0.000104112		1190	ID1190	8297	0.000342837
	1191	ID1191	245	1.44518e-05		1191	ID1191	0	0
	1192	ID1192	2963	0.000174778		1192	ID1192	2	8.26412e-08
	1193	ID1193	2257	0.000133133		1193	ID1193	5	2.06603e-07
	1194	ID1194	1497	8.83034e-05		1194	ID1194	3	1.23962e-07
	1195	ID1195	2	1.17974e-07		1195	ID1195	23	9.50374e-07
	1196	ID1196	736	4.34144e-05		1196	ID1196	1198	4.95021e-05
	1197	ID1197	2222	0.000131069		1197	ID1197	3	1.23962e-07
	1198	ID1198	1015	5.98717e-05		1198	ID1198	0	0
	1199	ID1199	2307	0.000136083		1199	ID1199	7	2.89244e-07
	1200	ID1200	1349	7.95733e-05		1200	ID1200	8494	0.000350977
	1201	ID1201	1272	7.50314e-05		1201	ID1201	2075	8.57403e-05
	1202	ID1202	1303	7.68599e-05		1202	ID1202	1	4.13206e-08
	1203	ID1203	635	3.74567e-05		1203	ID1203	0	0
	1204	ID1204	469	2.76649e-05		1204	ID1204	580	2.3966e-05
	1205	ID1205	6077	0.000358463		1205	ID1205	7	2.89244e-07
	1206	ID1206	1679	9.9039e-05		1206	ID1206	3	1.23962e-07
	1207	ID1207	696	4.10549e-05		1207	ID1207	0	0
	1208	ID1208	618	3.64539e-05		1208	ID1208	1426	5.89232e-05
	1209	ID1209	661	3.89903e-05		1209	ID1209	0	0
	1210	ID1210	1573	9.27864e-05		1210	ID1210	3	1.23962e-07
	1211	ID1211	570	3.36225e-05		1211	ID1211	1	4.13206e-08
	1212	ID1212	225	1.32721e-05		1212	ID1212	0	0
	1213	ID1213	872	5.14366e-05		1213	ID1213	0	0
	1214	ID1214	1705	0.000100573		1214	ID1214	4	1.65282e-07
	1215	ID1215	1042	6.14644e-05		1215	ID1215	0	0
	1216	ID1216	3046	0.000179674		1216	ID1216	4	1.65282e-07
	1217	ID1217	1197	7.06073e-05		1217	ID1217	2	8.26412e-08
	1218	ID1218	2030	0.000119743		1218	ID1218	0	0
	1219	ID1219	1495	8.81854e-05		1219	ID1219	662	2.73543e-05
	1220	ID1220	2277	0.000134313		1220	ID1220	0	0
	1221	ID1221	1377	8.1225e-05		1221	ID1221	1965	8.1195e-05
	1222	ID1222	2450	0.000144518		1222	ID1222	5	2.06603e-07
	1223	ID1223	1718	0.00010134		1223	ID1223	5	2.06603e-07
	1224	ID1224	610	3.5982e-05		1224	ID1224	431	1.78092e-05
	1225	ID1225	1899	0.000112016		1225	ID1225	3900	0.00016115
	1226	ID1226	824	4.86052e-05		1226	ID1226	0	0
	1227	ID1227	1246	7.34977e-05		1227	ID1227	3	1.23962e-07
	1228	ID1228	806	4.75435e-05		1228	ID1228	2	8.26412e-08
	1229	ID1229	1166	6.87787e-05		1229	ID1229	1	4.13206e-08
	1230	ID1230	274	1.61624e-05		1230	ID1230	0	0
	1231	ID1231	81	4.77794e-06		1231	ID1231	1	4.13206e-08
	1232	ID1232	520	3.06732e-05		1232	ID1232	1	4.13206e-08
	1233	ID1233	1342	7.91604e-05		1233	ID1233	4667	0.000192843
	1234	ID1234	547	3.22658e-05		1234	ID1234	1	4.13206e-08
	1235	ID1235	1018	6.00487e-05		1235	ID1235	2908	0.00012016
	1236	ID1236	821	4.84283e-05		1236	ID1236	4	1.65282e-07
	1237	ID1237	1634	9.63846e-05		1237	ID1237	2	8.26412e-08
	1238	ID1238	466	2.74879e-05		1238	ID1238	0	0
	1239	ID1239	1199	7.07253e-05		1239	ID1239	17285	0.000714227
	1240	ID1240	1511	8.91292e-05		1240	ID1240	1132	4.67749e-05
	1241	ID1241	838	4.9431e-05		1241	ID1241	19035	0.000786538
	1242	ID1242	414	2.44206e-05		1242	ID1242	18301	0.000756209
	1243	ID1243	7421	0.000437742		1243	ID1243	9	3.71886e-07
	1244	ID1244	770	4.54199e-05		1244	ID1244	6631	0.000273997
	1245	ID1245	915	5.3973e-05		1245	ID1245	0	0
	1246	ID1246	1761	0.000103876		1246	ID1246	0	0
	1247	ID1247	979	5.77482e-05		1247	ID1247	2	8.26412e-08
	1248	ID1248	2208	0.000130243		1248	ID1248	5	2.06603e-07
	1249	ID1249	1609	9.49099e-05		1249	ID1249	2	8.26412e-08
	1250	ID1250	415	2.44796e-05		1250	ID1250	1	4.13206e-08
	1251	ID1251	939	5.53887e-05		1251	ID1251	1	4.13206e-08
	1252	ID1252	467	2.75469e-05		1252	ID1252	0	0
	1253	ID1253	626	3.69258e-05		1253	ID1253	0	0
	1254	ID1254	884	5.21444e-05		1254	ID1254	26317	0.00108743
	1255	ID1255	742	4.37683e-05		1255	ID1255	2	8.26412e-08
	1256	ID1256	1260	7.43235e-05		1256	ID1256	1	4.13206e-08
	1257	ID1257	752	4.43582e-05		1257	ID1257	2	8.26412e-08
	1258	ID1258	1508	8.89523e-05		1258	ID1258	0	0
	1259	ID1259	314	1.85219e-05		1259	ID1259	0	0
	1260	ID1260	1257	7.41465e-05		1260	ID1260	0	0
	1261	ID1261	1032	6.08745e-05		1261	ID1261	0	0
	1262	ID1262	71	4.18807e-06		1262	ID1262	5379	0.000222264
	1263	ID1263	694	4.09369e-05		1263	ID1263	0	0
	1264	ID1264	50	2.94935e-06		1264	ID1264	0	0
	1265	ID1265	5008	0.000295406		1265	ID1265	10184	0.000420809
	1266	ID1266	2357	0.000139032		1266	ID1266	4	1.65282e-07
	1267	ID1267	369	2.17662e-05		1267	ID1267	0	0
	1268	ID1268	917	5.4091e-05		1268	ID1268	1	4.13206e-08
	1269	ID1269	510	3.00833e-05		1269	ID1269	0	0
	1270	ID1270	20	1.17974e-06		1270	ID1270	0	0
	1271	ID1271	1820	0.000107356		1271	ID1271	0	0
	1272	ID1272	792	4.67176e-05		1272	ID1272	1	4.13206e-08
	1273	ID1273	1883	0.000111072		1273	ID1273	1190	4.91715e-05
	1274	ID1274	489	2.88446e-05		1274	ID1274	11910	0.000492129
	1275	ID1275	604	3.56281e-05		1275	ID1275	2000	8.26412e-05
	1276	ID1276	3023	0.000178317		1276	ID1276	0	0
	1277	ID1277	1394	8.22278e-05		1277	ID1277	3	1.23962e-07
	1278	ID1278	623	3.67488e-05		1278	ID1278	9987	0.000412669
	1279	ID1279	911	5.37371e-05		1279	ID1279	6271	0.000259122
	1280	ID1280	3099	0.0001828		1280	ID1280	4	1.65282e-07
	1281	ID1281	839	4.949e-05		1281	ID1281	3	1.23962e-07
	1282	ID1282	436	2.57183e-05		1282	ID1282	0	0
	1283	ID1283	3911	0.000230698		1283	ID1283	11075	0.000457626
	1284	ID1284	297	1.75191e-05		1284	ID1284	1	4.13206e-08
	1285	ID1285	2383	0.000140566		1285	ID1285	4	1.65282e-07
	1286	ID1286	531	3.13221e-05		1286	ID1286	3	1.23962e-07
	1287	ID1287	105	6.19363e-06		1287	ID1287	0	0
	1288	ID1288	880	5.19085e-05		1288	ID1288	0	0
	1289	ID1289	2759	0.000162745		1289	ID1289	2027	8.37569e-05
	1290	ID1290	8372	0.000493838		1290	ID1290	5830	0.000240899
	1291	ID1291	718	4.23526e-05		1291	ID1291	1	4.13206e-08
	1292	ID1292	819	4.83103e-05		1292	ID1292	0	0
	1293	ID1293	539	3.17939e-05		1293	ID1293	0	0
	1294	ID1294	2546	0.000150181		1294	ID1294	6061	0.000250444
	1295	ID1295	1241	7.32028e-05		1295	ID1295	0	0
	1296	ID1296	558	3.29147e-05		1296	ID1296	1	4.13206e-08
	1297	ID1297	1126	6.64193e-05		1297	ID1297	1	4.13206e-08
	1298	ID1298	1002	5.91049e-05		1298	ID1298	3	1.23962e-07
	1299	ID1299	730	4.30604e-05		1299	ID1299	1208	4.99153e-05
	1300	ID1300	1122	6.61833e-05		1300	ID1300	13705	0.000566299
	1301	ID1301	226	1.3331e-05		1301	ID1301	0	0
	1302	ID1302	755	4.45351e-05		1302	ID1302	1	4.13206e-08
	1303	ID1303	1043	6.15233e-05		1303	ID1303	6610	0.000273129
	1304	ID1304	1832	0.000108064		1304	ID1304	2	8.26412e-08
	1305	ID1305	4474	0.000263907		1305	ID1305	6329	0.000261518
	1306	ID1306	1838	0.000108418		1306	ID1306	1	4.13206e-08
	1307	ID1307	1651	9.73874e-05		1307	ID1307	63	2.6032e-06
	1308	ID1308	1203	7.09613e-05		1308	ID1308	1	4.13206e-08
	1309	ID1309	5239	0.000309032		1309	ID1309	9688	0.000400314
	1310	ID1310	1805	0.000106471		1310	ID1310	2658	0.00010983
	1311	ID1311	6944	0.000409605		1311	ID1311	5	2.06603e-07
	1312	ID1312	1029	6.06975e-05		1312	ID1312	2	8.26412e-08
	1313	ID1313	1239	7.30848e-05		1313	ID1313	0	0
	1314	ID1314	1511	8.91292e-05		1314	ID1314	10841	0.000447957
	1315	ID1315	290	1.71062e-05		1315	ID1315	0	0
	1316	ID1316	2054	0.000121159		1316	ID1316	4	1.65282e-07
	1317	ID1317	232	1.3685e-05		1317	ID1317	0	0
	1318	ID1318	985	5.81021e-05		1318	ID1318	2860	0.000118177
	1319	ID1319	708	4.17627e-05		1319	ID1319	9092	0.000375687
	1320	ID1320	313	1.84629e-05		1320	ID1320	1	4.13206e-08
	1321	ID1321	884	5.21444e-05		1321	ID1321	2	8.26412e-08
	1322	ID1322	1010	5.95768e-05		1322	ID1322	605	2.4999e-05
	1323	ID1323	426	2.51284e-05		1323	ID1323	112	4.62791e-06
	1324	ID1324	614	3.6218e-05		1324	ID1324	0	0
	1325	ID1325	948	5.59196e-05		1325	ID1325	1441	5.9543e-05
	1326	ID1326	1116	6.58294e-05		1326	ID1326	10951	0.000452502
	1327	ID1327	1247	7.35567e-05		1327	ID1327	8	3.30565e-07
	1328	ID1328	1946	0.000114789		1328	ID1328	4	1.65282e-07
	1329	ID1329	807	4.76024e-05		1329	ID1329	3	1.23962e-07
	1330	ID1330	2426	0.000143102		1330	ID1330	3	1.23962e-07
	1331	ID1331	524	3.09091e-05		1331	ID1331	0	0
	1332	ID1332	385	2.271e-05		1332	ID1332	0	0
	1333	ID1333	118	6.96046e-06		1333	ID1333	698	2.88418e-05
	1334	ID1334	699	4.12319e-05		1334	ID1334	0	0
	1335	ID1335	1183	6.97815e-05		1335	ID1335	7109	0.000293748
	1336	ID1336	46	2.7134e-06		1336	ID1336	17	7.02451e-07
	1337	ID1337	2480	0.000146288		1337	ID1337	2	8.26412e-08
	1338	ID1338	2327	0.000137263		1338	ID1338	0	0
	1339	ID1339	1282	7.56212e-05		1339	ID1339	2	8.26412e-08
	1340	ID1340	936	5.52118e-05		1340	ID1340	2	8.26412e-08
	1341	ID1341	2547	0.00015024		1341	ID1341	3	1.23962e-07
	1342	ID1342	1264	7.45595e-05		1342	ID1342	513	2.11975e-05
	1343	ID1343	1650	9.73284e-05		1343	ID1343	2	8.26412e-08
	1344	ID1344	1231	7.26129e-05		1344	ID1344	3	1.23962e-07
	1345	ID1345	3120	0.000184039		1345	ID1345	12212	0.000504607
	1346	ID1346	2179	0.000128532		1346	ID1346	5361	0.00022152
	1347	ID1347	985	5.81021e-05		1347	ID1347	1	4.13206e-08
	1348	ID1348	191	1.12665e-05		1348	ID1348	8097	0.000334573
	1349	ID1349	1434	8.45872e-05		1349	ID1349	2	8.26412e-08
	1350	ID1350	2757	0.000162627		1350	ID1350	4	1.65282e-07
	1351	ID1351	1372	8.093e-05		1351	ID1351	0	0
	1352	ID1352	1138	6.71271e-05		1352	ID1352	798	3.29739e-05
	1353	ID1353	1684	9.9334e-05		1353	ID1353	0	0
	1354	ID1354	2881	0.000169941		1354	ID1354	5	2.06603e-07
	1355	ID1355	1657	9.77413e-05		1355	ID1355	3	1.23962e-07
	1356	ID1356	2589	0.000152717		1356	ID1356	3	1.23962e-07
	1357	ID1357	2153	0.000126999		1357	ID1357	3	1.23962e-07
	1358	ID1358	2239	0.000132072		1358	ID1358	5	2.06603e-07
	1359	ID1359	1850	0.000109126		1359	ID1359	0	0
	1360	ID1360	671	3.95802e-05		1360	ID1360	0	0
	1361	ID1361	2150	0.000126822		1361	ID1361	2	8.26412e-08
	1362	ID1362	0	0		1362	ID1362	0	0
	1363	ID1363	1765	0.000104112		1363	ID1363	0	0
	1364	ID1364	2282	0.000134608		1364	ID1364	1	4.13206e-08
	1365	ID1365	678	3.99931e-05		1365	ID1365	2	8.26412e-08
	1366	ID1366	4273	0.000252051		1366	ID1366	4	1.65282e-07
	1367	ID1367	462	2.7252e-05		1367	ID1367	2	8.26412e-08
	1368	ID1368	2976	0.000175545		1368	ID1368	2	8.26412e-08
	1369	ID1369	1896	0.000111839		1369	ID1369	2	8.26412e-08
	1370	ID1370	6107	0.000360233		1370	ID1370	3	1.23962e-07
	1371	ID1371	1896	0.000111839		1371	ID1371	1	4.13206e-08
	1372	ID1372	0	0		1372	ID1372	0	0
	1373	ID1373	1147	6.7658e-05		1373	ID1373	0	0
	1374	ID1374	1161	6.84838e-05		1374	ID1374	2	8.26412e-08
	1375	ID1375	639	3.76926e-05		1375	ID1375	15289	0.000631751
	1376	ID1376	901	5.31472e-05		1376	ID1376	1	4.13206e-08
	1377	ID1377	833	4.91361e-05		1377	ID1377	1	4.13206e-08
	1378	ID1378	1186	6.99585e-05		1378	ID1378	5684	0.000234866
	1379	ID1379	923	5.44449e-05		1379	ID1379	1	4.13206e-08
	1380	ID1380	750	4.42402e-05		1380	ID1380	1	4.13206e-08
	1381	ID1381	1934	0.000114081		1381	ID1381	0	0
	1382	ID1382	2389	0.00014092		1382	ID1382	3	1.23962e-07
	1383	ID1383	76	4.48301e-06		1383	ID1383	6268	0.000258998
	1384	ID1384	685	4.0406e-05		1384	ID1384	0	0
	1385	ID1385	2261	0.000133369		1385	ID1385	4	1.65282e-07
	1386	ID1386	739	4.35913e-05		1386	ID1386	2112	8.72692e-05
	1387	ID1387	4870	0.000287266		1387	ID1387	12	4.95847e-07
	1388	ID1388	3	1.76961e-07		1388	ID1388	0	0
	1389	ID1389	1285	7.57982e-05		1389	ID1389	10883	0.000449692
	1390	ID1390	1644	9.69745e-05		1390	ID1390	2	8.26412e-08
	1391	ID1391	196	1.15614e-05		1391	ID1391	0	0
	1392	ID1392	2474	0.000145934		1392	ID1392	2773	0.000114582
	1393	ID1393	1260	7.43235e-05		1393	ID1393	2	8.26412e-08
	1394	ID1394	1080	6.37059e-05		1394	ID1394	2	8.26412e-08
	1395	ID1395	841	4.9608e-05		1395	ID1395	3286	0.00013578
	1396	ID1396	2305	0.000135965		1396	ID1396	1	4.13206e-08
	1397	ID1397	19	1.12075e-06		1397	ID1397	0	0
	1398	ID1398	1053	6.21132e-05		1398	ID1398	4	1.65282e-07
	1399	ID1399	2931	0.000172891		1399	ID1399	5	2.06603e-07
	1400	ID1400	1020	6.01667e-05		1400	ID1400	0	0
	1401	ID1401	725	4.27655e-05		1401	ID1401	0	0
	1402	ID1402	1924	0.000113491		1402	ID1402	2	8.26412e-08
	1403	ID1403	3931	0.000231878		1403	ID1403	10	4.13206e-07
	1404	ID1404	1208	7.12562e-05		1404	ID1404	840	3.47093e-05
	1405	ID1405	1248	7.36157e-05		1405	ID1405	1	4.13206e-08
	1406	ID1406	2512	0.000148175		1406	ID1406	6	2.47924e-07
	1407	ID1407	1314	7.75088e-05		1407	ID1407	3	1.23962e-07
	1408	ID1408	989	5.83381e-05		1408	ID1408	1	4.13206e-08
	1409	ID1409	4072	0.000240195		1409	ID1409	9	3.71886e-07
	1410	ID1410	633	3.73387e-05		1410	ID1410	3166	0.000130821
	1411	ID1411	3811	0.000224799		1411	ID1411	3	1.23962e-07
	1412	ID1412	456	2.6898e-05		1412	ID1412	0	0
	1413	ID1413	13	7.6683e-07		1413	ID1413	0	0
	1414	ID1414	1263	7.45005e-05		1414	ID1414	2	8.26412e-08
	1415	ID1415	322	1.89938e-05		1415	ID1415	422	1.74373e-05
	1416	ID1416	3429	0.000202266		1416	ID1416	6	2.47924e-07
	1417	ID1417	1247	7.35567e-05		1417	ID1417	1	4.13206e-08
	1418	ID1418	2826	0.000166697		1418	ID1418	1	4.13206e-08
	1419	ID1419	989	5.83381e-05		1419	ID1419	0	0
	1420	ID1420	648	3.82235e-05		1420	ID1420	0	0
	1421	ID1421	1738	0.000102519		1421	ID1421	62	2.56188e-06
	1422	ID1422	4294	0.00025329		1422	ID1422	4	1.65282e-07
	1423	ID1423	610	3.5982e-05		1423	ID1423	1	4.13206e-08
	1424	ID1424	1957	0.000115437		1424	ID1424	0	0
	1425	ID1425	1786	0.000105351		1425	ID1425	1	4.13206e-08
	1426	ID1426	339	1.99966e-05		1426	ID1426	1	4.13206e-08
	1427	ID1427	4618	0.000272402		1427	ID1427	6	2.47924e-07
	1428	ID1428	1590	9.37892e-05		1428	ID1428	3	1.23962e-07
	1429	ID1429	1659	9.78593e-05		1429	ID1429	1	4.13206e-08
	1430	ID1430	567	3.34456e-05		1430	ID1430	0	0
	1431	ID1431	2701	0.000159324		1431	ID1431	2	8.26412e-08
	1432	ID1432	465	2.74289e-05		1432	ID1432	0	0
	1433	ID1433	1352	7.97503e-05		1433	ID1433	1	4.13206e-08
	1434	ID1434	217	1.28002e-05		1434	ID1434	0	0
	1435	ID1435	3728	0.000219903		1435	ID1435	8	3.30565e-07
	1436	ID1436	2986	0.000176135		1436	ID1436	12311	0.000508698
	1437	ID1437	673	3.96982e-05		1437	ID1437	1	4.13206e-08
	1438	ID1438	2165	0.000127707		1438	ID1438	23141	0.000956201
	1439	ID1439	4	2.35948e-07		1439	ID1439	0	0
	1440	ID1440	1015	5.98717e-05		1440	ID1440	1724	7.12368e-05
	1441	ID1441	1228	7.24359e-05		1441	ID1441	3	1.23962e-07
	1442	ID1442	1401	8.26407e-05		1442	ID1442	5915	0.000244411
	1443	ID1443	2016	0.000118918		1443	ID1443	1	4.13206e-08
	1444	ID1444	2035	0.000120038		1444	ID1444	3	1.23962e-07
	1445	ID1445	2776	0.000163748		1445	ID1445	1	4.13206e-08
	1446	ID1446	1753	0.000103404		1446	ID1446	10314	0.000426181
	1447	ID1447	464	2.73699e-05		1447	ID1447	0	0
	1448	ID1448	1755	0.000103522		1448	ID1448	9298	0.000384199
	1449	ID1449	401	2.36538e-05		1449	ID1449	17664	0.000729887
	1450	ID1450	1495	8.81854e-05		1450	ID1450	4	1.65282e-07
	1451	ID1451	327	1.92887e-05		1451	ID1451	1	4.13206e-08
	1452	ID1452	1132	6.67732e-05		1452	ID1452	1	4.13206e-08
	1453	ID1453	1789	0.000105528		1453	ID1453	1	4.13206e-08
	1454	ID1454	390	2.30049e-05		1454	ID1454	0	0
	1455	ID1455	2	1.17974e-07		1455	ID1455	0	0
	1456	ID1456	291	1.71652e-05		1456	ID1456	0	0
	1457	ID1457	1755	0.000103522		1457	ID1457	343	1.4173e-05
	1458	ID1458	843	4.9726e-05		1458	ID1458	1	4.13206e-08
	1459	ID1459	3576	0.000210937		1459	ID1459	4	1.65282e-07
	1460	ID1460	1676	9.88621e-05		1460	ID1460	13000	0.000537168
	1461	ID1461	2278	0.000134372		1461	ID1461	5	2.06603e-07
	1462	ID1462	1315	7.75678e-05		1462	ID1462	20589	0.00085075
	1463	ID1463	619	3.65129e-05		1463	ID1463	2429	0.000100368
	1464	ID1464	1378	8.1284e-05		1464	ID1464	1647	6.80551e-05
	1465	ID1465	2277	0.000134313		1465	ID1465	7	2.89244e-07
	1466	ID1466	651	3.84005e-05		1466	ID1466	0	0
	1467	ID1467	2399	0.00014151		1467	ID1467	0	0
	1468	ID1468	1137	6.70681e-05		1468	ID1468	0	0
	1469	ID1469	2108	0.000124344		1469	ID1469	3	1.23962e-07
	1470	ID1470	1576	9.29634e-05		1470	ID1470	0	0
	1471	ID1471	835	4.92541e-05		1471	ID1471	19684	0.000813355
	1472	ID1472	1900	0.000112075		1472	ID1472	2	8.26412e-08
	1473	ID1473	1053	6.21132e-05		1473	ID1473	1	4.13206e-08
	1474	ID1474	3281	0.000193536		1474	ID1474	4492	0.000185612
	1475	ID1475	2627	0.000154959		1475	ID1475	5	2.06603e-07
	1476	ID1476	0	0		1476	ID1476	0	0
	1477	ID1477	1091	6.43547e-05		1477	ID1477	10014	0.000413785
	1478	ID1478	1220	7.1964e-05		1478	ID1478	0	0
	1479	ID1479	822	4.84872e-05		1479	ID1479	1	4.13206e-08
	1480	ID1480	2063	0.00012169		1480	ID1480	2	8.26412e-08
	1481	ID1481	1245	7.34387e-05		1481	ID1481	1570	6.48734e-05
	1482	ID1482	948	5.59196e-05		1482	ID1482	1	4.13206e-08
	1483	ID1483	651	3.84005e-05		1483	ID1483	0	0
	1484	ID1484	1665	9.82132e-05		1484	ID1484	3	1.23962e-07
	1485	ID1485	1119	6.60064e-05		1485	ID1485	0	0
	1486	ID1486	923	5.44449e-05		1486	ID1486	2	8.26412e-08
	1487	ID1487	2208	0.000130243		1487	ID1487	2	8.26412e-08
	1488	ID1488	111	6.54755e-06		1488	ID1488	0	0
	1489	ID1489	757	4.46531e-05		1489	ID1489	0	0
	1490	ID1490	1438	8.48232e-05		1490	ID1490	2	8.26412e-08
	1491	ID1491	775	4.57149e-05		1491	ID1491	1850	7.64432e-05
	1492	ID1492	871	5.13776e-05		1492	ID1492	2	8.26412e-08
	1493	ID1493	1525	8.9955e-05		1493	ID1493	1	4.13206e-08
	1494	ID1494	2433	0.000143515		1494	ID1494	1	4.13206e-08
	1495	ID1495	25	1.47467e-06		1495	ID1495	57	2.35528e-06
	1496	ID1496	1667	9.83312e-05		1496	ID1496	2	8.26412e-08
	1497	ID1497	3993	0.000235535		1497	ID1497	4	1.65282e-07
	1498	ID1498	1449	8.5472e-05		1498	ID1498	1	4.13206e-08
	1499	ID1499	4225	0.00024922		1499	ID1499	4	1.65282e-07
	1500	ID1500	565	3.33276e-05		1500	ID1500	0	0
	1501	ID1501	518	3.05552e-05		1501	ID1501	1	4.13206e-08
	1502	ID1502	1328	7.83346e-05		1502	ID1502	0	0
	1503	ID1503	1843	0.000108713		1503	ID1503	1	4.13206e-08
	1504	ID1504	1395	8.22867e-05		1504	ID1504	12619	0.000521425
	1505	ID1505	836	4.93131e-05		1505	ID1505	1	4.13206e-08
	1506	ID1506	1554	9.16657e-05		1506	ID1506	865	3.57423e-05
	1507	ID1507	749	4.41812e-05		1507	ID1507	0	0
	1508	ID1508	456	2.6898e-05		1508	ID1508	8733	0.000360853
	1509	ID1509	2517	0.00014847		1509	ID1509	1	4.13206e-08
	1510	ID1510	371	2.18841e-05		1510	ID1510	1	4.13206e-08
	1511	ID1511	2318	0.000136732		1511	ID1511	3	1.23962e-07
	1512	ID1512	1496	8.82444e-05		1512	ID1512	0	0
	1513	ID1513	3596	0.000212117		1513	ID1513	5	2.06603e-07
	1514	ID1514	1241	7.32028e-05		1514	ID1514	6710	0.000277261
	1515	ID1515	1677	9.89211e-05		1515	ID1515	4	1.65282e-07
	1516	ID1516	3366	0.00019855		1516	ID1516	1	4.13206e-08
	1517	ID1517	505	2.97884e-05		1517	ID1517	0	0
	1518	ID1518	513	3.02603e-05		1518	ID1518	1	4.13206e-08
	1519	ID1519	3104	0.000183095		1519	ID1519	15756	0.000651048
	1520	ID1520	2144	0.000126468		1520	ID1520	1	4.13206e-08
	1521	ID1521	1512	8.91882e-05		1521	ID1521	6996	0.000289079
	1522	ID1522	735	4.33554e-05		1522	ID1522	0	0
	1523	ID1523	550	3.24428e-05		1523	ID1523	4036	0.00016677
	1524	ID1524	1476	8.70647e-05		1524	ID1524	0	0
	1525	ID1525	1619	9.54998e-05		1525	ID1525	3	1.23962e-07
	1526	ID1526	1067	6.2939e-05		1526	ID1526	0	0
	1527	ID1527	2951	0.00017407		1527	ID1527	1	4.13206e-08
	1528	ID1528	1706	0.000100632		1528	ID1528	10642	0.000439734
	1529	ID1529	1933	0.000114022		1529	ID1529	3	1.23962e-07
	1530	ID1530	591	3.48613e-05		1530	ID1530	1	4.13206e-08
	1531	ID1531	1214	7.16101e-05		1531	ID1531	14196	0.000586588
	1532	ID1532	956	5.63915e-05		1532	ID1532	0	0
	1533	ID1533	104	6.13464e-06		1533	ID1533	0	0
	1534	ID1534	3169	0.00018693		1534	ID1534	7401	0.000305814
	1535	ID1535	1534	9.04859e-05		1535	ID1535	16602	0.000686005
	1536	ID1536	605	3.56871e-05		1536	ID1536	10053	0.000415396
	1537	ID1537	1132	6.67732e-05		1537	ID1537	2	8.26412e-08
	1538	ID1538	732	4.31784e-05		1538	ID1538	28026	0.00115805
	1539	ID1539	1697	0.000100101		1539	ID1539	17383	0.000718276
	1540	ID1540	2092	0.000123401		1540	ID1540	0	0
	1541	ID1541	343	2.02325e-05		1541	ID1541	12150	0.000502046
	1542	ID1542	182	1.07356e-05		1542	ID1542	0	0
	1543	ID1543	951	5.60966e-05		1543	ID1543	1908	7.88397e-05
	1544	ID1544	1631	9.62077e-05		1544	ID1544	1	4.13206e-08
	1545	ID1545	5180	0.000305552		1545	ID1545	1	4.13206e-08
	1546	ID1546	3538	0.000208696		1546	ID1546	2	8.26412e-08
	1547	ID1547	153	9.025e-06		1547	ID1547	16	6.6113e-07
	1548	ID1548	2599	0.000153307		1548	ID1548	3	1.23962e-07
	1549	ID1549	2640	0.000155725		1549	ID1549	94	3.88414e-06
	1550	ID1550	2068	0.000121985		1550	ID1550	2	8.26412e-08
	1551	ID1551	131	7.72729e-06		1551	ID1551	0	0
	1552	ID1552	3153	0.000185986		1552	ID1552	6	2.47924e-07
	1553	ID1553	2320	0.00013685		1553	ID1553	8594	0.000355109
	1554	ID1554	1714	0.000101104		1554	ID1554	6922	0.000286021
	1555	ID1555	2890	0.000170472		1555	ID1555	13057	0.000539523
	1556	ID1556	0	0		1556	ID1556	0	0
	1557	ID1557	329	1.94067e-05		1557	ID1557	0	0
	1558	ID1558	1395	8.22867e-05		1558	ID1558	1	4.13206e-08
	1559	ID1559	376	2.21791e-05		1559	ID1559	0	0
	1560	ID1560	185	1.09126e-05		1560	ID1560	1	4.13206e-08
	1561	ID1561	1084	6.39418e-05		1561	ID1561	9856	0.000407256
	1562	ID1562	2485	0.000146582		1562	ID1562	1	4.13206e-08
	1563	ID1563	1553	9.16067e-05		1563	ID1563	0	0
	1564	ID1564	400	2.35948e-05		1564	ID1564	2	8.26412e-08
	1565	ID1565	760	4.48301e-05		1565	ID1565	2	8.26412e-08
	1566	ID1566	0	0		1566	ID1566	0	0
	1567	ID1567	898	5.29702e-05		1567	ID1567	1	4.13206e-08
	1568	ID1568	731	4.31194e-05		1568	ID1568	0	0
	1569	ID1569	1154	6.80709e-05		1569	ID1569	0	0
	1570	ID1570	707	4.17037e-05		1570	ID1570	0	0
	1571	ID1571	1733	0.000102224		1571	ID1571	1	4.13206e-08
	1572	ID1572	4676	0.000275823		1572	ID1572	4	1.65282e-07
	1573	ID1573	2782	0.000164102		1573	ID1573	14839	0.000613157
	1574	ID1574	1808	0.000106648		1574	ID1574	12507	0.000516797
	1575	ID1575	895	5.27933e-05		1575	ID1575	0	0
	1576	ID1576	1192	7.03124e-05		1576	ID1576	0	0
	1577	ID1577	1367	8.06351e-05		1577	ID1577	1	4.13206e-08
	1578	ID1578	1529	9.0191e-05		1578	ID1578	2	8.26412e-08
	1579	ID1579	57	3.36225e-06		1579	ID1579	5526	0.000228338
	1580	ID1580	393	2.31819e-05		1580	ID1580	0	0
	1581	ID1581	3637	0.000214535		1581	ID1581	13827	0.00057134
	1582	ID1582	1776	0.000104761		1582	ID1582	3	1.23962e-07
	1583	ID1583	581	3.42714e-05		1583	ID1583	1	4.13206e-08
	1584	ID1584	88	5.19085e-06		1584	ID1584	0	0
	1585	ID1585	1684	9.9334e-05		1585	ID1585	3	1.23962e-07
	1586	ID1586	525	3.09681e-05		1586	ID1586	1	4.13206e-08
	1587	ID1587	556	3.27967e-05		1587	ID1587	2491	0.00010293
	1588	ID1588	2347	0.000138442		1588	ID1588	1	4.13206e-08
	1589	ID1589	1353	7.98093e-05		1589	ID1589	0	0
	1590	ID1590	1334	7.86885e-05		1590	ID1590	1	4.13206e-08
	1591	ID1591	1227	7.23769e-05		1591	ID1591	2	8.26412e-08
	1592	ID1592	1160	6.84248e-05		1592	ID1592	5617	0.000232098
	1593	ID1593	2180	0.000128591		1593	ID1593	2	8.26412e-08
	1594	ID1594	1938	0.000114317		1594	ID1594	0	0
	1595	ID1595	3452	0.000203623		1595	ID1595	3	1.23962e-07
	1596	ID1596	402	2.37127e-05		1596	ID1596	0	0
	1597	ID1597	3081	0.000181739		1597	ID1597	19016	0.000785753
	1598	ID1598	3249	0.000191648		1598	ID1598	6834	0.000282385
	1599	ID1599	1694	9.99238e-05		1599	ID1599	1	4.13206e-08
	1600	ID1600	2442	0.000144046		1600	ID1600	9183	0.000379447
	1601	ID1601	686	4.0465e-05		1601	ID1601	2	8.26412e-08
	1602	ID1602	2767	0.000163217		1602	ID1602	4	1.65282e-07
	1603	ID1603	652	3.84595e-05		1603	ID1603	0	0
	1604	ID1604	2384	0.000140625		1604	ID1604	1	4.13206e-08
	1605	ID1605	510	3.00833e-05		1605	ID1605	2	8.26412e-08
	1606	ID1606	707	4.17037e-05		1606	ID1606	1	4.13206e-08
	1607	ID1607	913	5.38551e-05		1607	ID1607	19	7.85092e-07
	1608	ID1608	2405	0.000141864		1608	ID1608	6	2.47924e-07
	1609	ID1609	1304	7.69189e-05		1609	ID1609	3	1.23962e-07
	1610	ID1610	2042	0.000120451		1610	ID1610	0	0
	1611	ID1611	1123	6.62423e-05		1611	ID1611	2276	9.40457e-05
	1612	ID1612	71	4.18807e-06		1612	ID1612	0	0
	1613	ID1613	453	2.67211e-05		1613	ID1613	3364	0.000139003
	1614	ID1614	1601	9.4438e-05		1614	ID1614	5679	0.00023466
	1615	ID1615	828	4.88412e-05		1615	ID1615	3	1.23962e-07
	1616	ID1616	657	3.87544e-05		1616	ID1616	2	8.26412e-08
	1617	ID1617	808	4.76614e-05		1617	ID1617	4407	0.0001821
	1618	ID1618	2312	0.000136378		1618	ID1618	1578	6.52039e-05
	1619	ID1619	2041	0.000120392		1619	ID1619	4805	0.000198546
	1620	ID1620	1087	6.41188e-05		1620	ID1620	2	8.26412e-08
	1621	ID1621	1508	8.89523e-05		1621	ID1621	6141	0.00025375
	1622	ID1622	1904	0.000112311		1622	ID1622	1	4.13206e-08
	1623	ID1623	225	1.32721e-05		1623	ID1623	0	0
	1624	ID1624	806	4.75435e-05		1624	ID1624	7507	0.000310194
	1625	ID1625	2850	0.000168113		1625	ID1625	3762	0.000155448
	1626	ID1626	1425	8.40564e-05		1626	ID1626	2	8.26412e-08
	1627	ID1627	3181	0.000187637		1627	ID1627	3	1.23962e-07
	1628	ID1628	3278	0.000193359		1628	ID1628	1	4.13206e-08
	1629	ID1629	750	4.42402e-05		1629	ID1629	2611	0.000107888
	1630	ID1630	2732	0.000161152		1630	ID1630	4	1.65282e-07
	1631	ID1631	107	6.3116e-06		1631	ID1631	148	6.11545e-06
	1632	ID1632	1141	6.73041e-05		1632	ID1632	1	4.13206e-08
	1633	ID1633	927	5.46809e-05		1633	ID1633	0	0
	1634	ID1634	1740	0.000102637		1634	ID1634	1	4.13206e-08
	1635	ID1635	290	1.71062e-05		1635	ID1635	0	0
	1636	ID1636	518	3.05552e-05		1636	ID1636	2	8.26412e-08
	1637	ID1637	2155	0.000127117		1637	ID1637	3	1.23962e-07
	1638	ID1638	2707	0.000159678		1638	ID1638	2	8.26412e-08
	1639	ID1639	2074	0.000122339		1639	ID1639	4	1.65282e-07
	1640	ID1640	1335	7.87475e-05		1640	ID1640	5	2.06603e-07
	1641	ID1641	657	3.87544e-05		1641	ID1641	0	0
	1642	ID1642	388	2.28869e-05		1642	ID1642	0	0
	1643	ID1643	1653	9.75054e-05		1643	ID1643	1978	8.17322e-05
	1644	ID1644	1900	0.000112075		1644	ID1644	2439	0.000100781
	1645	ID1645	1146	6.7599e-05		1645	ID1645	9161	0.000378538
	1646	ID1646	175	1.03227e-05		1646	ID1646	8904	0.000367919
	1647	ID1647	1327	7.82756e-05		1647	ID1647	3	1.23962e-07
	1648	ID1648	1179	6.95456e-05		1648	ID1648	30074	0.00124268
	1649	ID1649	805	4.74845e-05		1649	ID1649	1	4.13206e-08
	1650	ID1650	343	2.02325e-05		1650	ID1650	0	0
	1651	ID1651	1286	7.58572e-05		1651	ID1651	6663	0.000275319
	1652	ID1652	1549	9.13707e-05		1652	ID1652	0	0
	1653	ID1653	2564	0.000151242		1653	ID1653	3	1.23962e-07
	1654	ID1654	128	7.55032e-06		1654	ID1654	0	0
	1655	ID1655	770	4.54199e-05		1655	ID1655	2	8.26412e-08
	1656	ID1656	1723	0.000101634		1656	ID1656	0	0
	1657	ID1657	1426	8.41153e-05		1657	ID1657	1	4.13206e-08
	1658	ID1658	867	5.11417e-05		1658	ID1658	1	4.13206e-08
	1659	ID1659	580	3.42124e-05		1659	ID1659	9137	0.000377547
	1660	ID1660	2600	0.000153366		1660	ID1660	1	4.13206e-08
	1661	ID1661	564	3.32686e-05		1661	ID1661	2	8.26412e-08
	1662	ID1662	291	1.71652e-05		1662	ID1662	1	4.13206e-08
	1663	ID1663	747	4.40632e-05		1663	ID1663	0	0
	1664	ID1664	408	2.40667e-05		1664	ID1664	0	0
	1665	ID1665	1212	7.14921e-05		1665	ID1665	0	0
	1666	ID1666	2190	0.000129181		1666	ID1666	2	8.26412e-08
	1667	ID1667	492	2.90216e-05		1667	ID1667	0	0
	1668	ID1668	3465	0.00020439		1668	ID1668	1	4.13206e-08
	1669	ID1669	955	5.63325e-05		1669	ID1669	3100	0.000128094
	1670	ID1670	382	2.2533e-05		1670	ID1670	0	0
	1671	ID1671	1535	9.05449e-05		1671	ID1671	1	4.13206e-08
	1672	ID1672	1829	0.000107887		1672	ID1672	3264	0.000134871
	1673	ID1673	1693	9.98648e-05		1673	ID1673	1	4.13206e-08
	1674	ID1674	1057	6.23492e-05		1674	ID1674	0	0
	1675	ID1675	108	6.37059e-06		1675	ID1675	0	0
	1676	ID1676	481	2.83727e-05		1676	ID1676	0	0
	1677	ID1677	460	2.7134e-05		1677	ID1677	0	0
	1678	ID1678	153	9.025e-06		1678	ID1678	0	0
	1679	ID1679	415	2.44796e-05		1679	ID1679	1	4.13206e-08
	1680	ID1680	734	4.32964e-05		1680	ID1680	0	0
	1681	ID1681	129	7.60931e-06		1681	ID1681	0	0
	1682	ID1682	931	5.49168e-05		1682	ID1682	1	4.13206e-08
	1683	ID1683	839	4.949e-05		1683	ID1683	1315	5.43366e-05
	1684	ID1684	1085	6.40008e-05		1684	ID1684	2	8.26412e-08
	1685	ID1685	513	3.02603e-05		1685	ID1685	3	1.23962e-07
	1686	ID1686	2565	0.000151301		1686	ID1686	3	1.23962e-07
	1687	ID1687	675	3.98162e-05		1687	ID1687	1	4.13206e-08
	1688	ID1688	3962	0.000233706		1688	ID1688	3	1.23962e-07
	1689	ID1689	531	3.13221e-05		1689	ID1689	0	0
	1690	ID1690	1843	0.000108713		1690	ID1690	3657	0.00015111
	1691	ID1691	2373	0.000139976		1691	ID1691	7	2.89244e-07
	1692	ID1692	6011	0.00035457		1692	ID1692	7	2.89244e-07
	1693	ID1693	904	5.33242e-05		1693	ID1693	0	0
	1694	ID1694	2132	0.00012576		1694	ID1694	1	4.13206e-08
	1695	ID1695	2461	0.000145167		1695	ID1695	1	4.13206e-08
	1696	ID1696	2214	0.000130597		1696	ID1696	1	4.13206e-08
	1697	ID1697	2075	0.000122398		1697	ID1697	4	1.65282e-07
	1698	ID1698	1356	7.99863e-05		1698	ID1698	16185	0.000668774
	1699	ID1699	870	5.13186e-05		1699	ID1699	2	8.26412e-08
	1700	ID1700	2117	0.000124875		1700	ID1700	3	1.23962e-07
	1701	ID1701	1390	8.19918e-05		1701	ID1701	1	4.13206e-08
	1702	ID1702	67	3.95212e-06		1702	ID1702	0	0
	1703	ID1703	2066	0.000121867		1703	ID1703	21886	0.000904343
	1704	ID1704	536	3.1617e-05		1704	ID1704	1	4.13206e-08
	1705	ID1705	611	3.6041e-05		1705	ID1705	1	4.13206e-08
	1706	ID1706	2344	0.000138265		1706	ID1706	4	1.65282e-07
	1707	ID1707	1293	7.62701e-05		1707	ID1707	0	0
	1708	ID1708	344	2.02915e-05		1708	ID1708	1	4.13206e-08
	1709	ID1709	2776	0.000163748		1709	ID1709	3	1.23962e-07
	1710	ID1710	2736	0.000161388		1710	ID1710	1	4.13206e-08
	1711	ID1711	1719	0.000101399		1711	ID1711	6	2.47924e-07
	1712	ID1712	1469	8.66518e-05		1712	ID1712	3	1.23962e-07
	1713	ID1713	408	2.40667e-05		1713	ID1713	0	0
	1714	ID1714	1995	0.000117679		1714	ID1714	0	0
	1715	ID1715	2734	0.00016127		1715	ID1715	4	1.65282e-07
	1716	ID1716	1672	9.86261e-05		1716	ID1716	1	4.13206e-08
	1717	ID1717	2294	0.000135316		1717	ID1717	3	1.23962e-07
	1718	ID1718	896	5.28523e-05		1718	ID1718	832	3.43788e-05
	1719	ID1719	3188	0.00018805		1719	ID1719	4	1.65282e-07
	1720	ID1720	204	1.20333e-05		1720	ID1720	0	0
	1721	ID1721	2388	0.000140861		1721	ID1721	4327	0.000178794
	1722	ID1722	5070	0.000299064		1722	ID1722	3	1.23962e-07
	1723	ID1723	1986	0.000117148		1723	ID1723	1	4.13206e-08
	1724	ID1724	1904	0.000112311		1724	ID1724	3	1.23962e-07
	1725	ID1725	375	2.21201e-05		1725	ID1725	0	0
	1726	ID1726	234	1.38029e-05		1726	ID1726	0	0
	1727	ID1727	2993	0.000176548		1727	ID1727	1	4.13206e-08
	1728	ID1728	3	1.76961e-07		1728	ID1728	0	0
	1729	ID1729	3161	0.000186458		1729	ID1729	1	4.13206e-08
	1730	ID1730	645	3.80466e-05		1730	ID1730	0	0
	1731	ID1731	1507	8.88933e-05		1731	ID1731	3	1.23962e-07
	1732	ID1732	2214	0.000130597		1732	ID1732	1	4.13206e-08
	1733	ID1733	585	3.45073e-05		1733	ID1733	0	0
	1734	ID1734	2999	0.000176902		1734	ID1734	7548	0.000311888
	1735	ID1735	2246	0.000132485		1735	ID1735	6	2.47924e-07
	1736	ID1736	420	2.47745e-05		1736	ID1736	4999	0.000206562
	1737	ID1737	280	1.65163e-05		1737	ID1737	1960	8.09884e-05
	1738	ID1738	1775	0.000104702		1738	ID1738	1	4.13206e-08
	1739	ID1739	750	4.42402e-05		1739	ID1739	2	8.26412e-08
	1740	ID1740	419	2.47155e-05		1740	ID1740	1	4.13206e-08
	1741	ID1741	770	4.54199e-05		1741	ID1741	5929	0.00024499
	1742	ID1742	408	2.40667e-05		1742	ID1742	0	0
	1743	ID1743	1981	0.000116853		1743	ID1743	7901	0.000326474
	1744	ID1744	783	4.61868e-05		1744	ID1744	1320	5.45432e-05
	1745	ID1745	4	2.35948e-07		1745	ID1745	0	0
	1746	ID1746	998	5.88689e-05		1746	ID1746	0	0
	1747	ID1747	2174	0.000128238		1747	ID1747	2291	9.46655e-05
	1748	ID1748	839	4.949e-05		1748	ID1748	0	0
	1749	ID1749	806	4.75435e-05		1749	ID1749	10691	0.000441759
	1750	ID1750	1857	0.000109539		1750	ID1750	4535	0.000187389
	1751	ID1751	901	5.31472e-05		1751	ID1751	2	8.26412e-08
	1752	ID1752	838	4.9431e-05		1752	ID1752	1	4.13206e-08
	1753	ID1753	1401	8.26407e-05		1753	ID1753	22878	0.000945333
	1754	ID1754	596	3.51562e-05		1754	ID1754	12117	0.000500682
	1755	ID1755	651	3.84005e-05		1755	ID1755	0	0
	1756	ID1756	434	2.56003e-05		1756	ID1756	3043	0.000125739
	1757	ID1757	1084	6.39418e-05		1757	ID1757	0	0
	1758	ID1758	863	5.09057e-05		1758	ID1758	0	0
	1759	ID1759	3008	0.000177433		1759	ID1759	3495	0.000144416
	1760	ID1760	400	2.35948e-05		1760	ID1760	2	8.26412e-08
	1761	ID1761	941	5.55067e-05		1761	ID1761	13593	0.000561671
	1762	ID1762	910	5.36781e-05		1762	ID1762	277	1.14458e-05
	1763	ID1763	1968	0.000116086		1763	ID1763	14313	0.000591422
	1764	ID1764	875	5.16135e-05		1764	ID1764	1	4.13206e-08
	1765	ID1765	560	3.30327e-05		1765	ID1765	7706	0.000318417
	1766	ID1766	1707	0.000100691		1766	ID1766	1	4.13206e-08
	1767	ID1767	532	3.1381e-05		1767	ID1767	0	0
	1768	ID1768	745	4.39452e-05		1768	ID1768	4	1.65282e-07
	1769	ID1769	897	5.29113e-05		1769	ID1769	4480	0.000185116
	1770	ID1770	12160	0.000717281		1770	ID1770	13	5.37168e-07
	1771	ID1771	3068	0.000180972		1771	ID1771	6	2.47924e-07
	1772	ID1772	50	2.94935e-06		1772	ID1772	0	0
	1773	ID1773	1177	6.94276e-05		1773	ID1773	6656	0.00027503
	1774	ID1774	804	4.74255e-05		1774	ID1774	0	0
	1775	ID1775	634	3.73977e-05		1775	ID1775	748	3.09078e-05
	1776	ID1776	1580	9.31993e-05		1776	ID1776	2	8.26412e-08
	1777	ID1777	3039	0.000179261		1777	ID1777	25619	0.00105859
	1778	ID1778	710	4.18807e-05		1778	ID1778	1151	4.756e-05
	1779	ID1779	743	4.38273e-05		1779	ID1779	368	1.5206e-05
	1780	ID1780	108	6.37059e-06		1780	ID1780	1045	4.31801e-05
	1781	ID1781	1225	7.2259e-05		1781	ID1781	0	0
	1782	ID1782	859	5.06698e-05		1782	ID1782	4696	0.000194042
	1783	ID1783	1780	0.000104997		1783	ID1783	6599	0.000272675
	1784	ID1784	4699	0.00027718		1784	ID1784	6	2.47924e-07
	1785	ID1785	835	4.92541e-05		1785	ID1785	1	4.13206e-08
	1786	ID1786	1735	0.000102342		1786	ID1786	3	1.23962e-07
	1787	ID1787	934	5.50938e-05		1787	ID1787	3192	0.000131895
	1788	ID1788	4986	0.000294109		1788	ID1788	7	2.89244e-07
	1789	ID1789	404	2.38307e-05		1789	ID1789	1239	5.11963e-05
	1790	ID1790	1420	8.37614e-05		1790	ID1790	1	4.13206e-08
	1791	ID1791	2628	0.000155018		1791	ID1791	7	2.89244e-07
	1792	ID1792	1	5.89869e-08		1792	ID1792	0	0
	1793	ID1793	227	1.339e-05		1793	ID1793	8701	0.000359531
	1794	ID1794	3718	0.000219313		1794	ID1794	14119	0.000583406
	1795	ID1795	473	2.79008e-05		1795	ID1795	0	0
	1796	ID1796	659	3.88724e-05		1796	ID1796	0	0
	1797	ID1797	1062	6.26441e-05		1797	ID1797	2141	8.84675e-05
	1798	ID1798	1627	9.59717e-05		1798	ID1798	0	0
	1799	ID1799	581	3.42714e-05		1799	ID1799	11678	0.000482542
	1800	ID1800	1245	7.34387e-05		1800	ID1800	1734	7.165e-05
	1801	ID1801	2456	0.000144872		1801	ID1801	1	4.13206e-08
	1802	ID1802	2056	0.000121277		1802	ID1802	0	0
	1803	ID1803	1321	7.79217e-05		1803	ID1803	0	0
	1804	ID1804	2166	0.000127766		1804	ID1804	3	1.23962e-07
	1805	ID1805	520	3.06732e-05		1805	ID1805	13811	0.000570679
	1806	ID1806	2250	0.000132721		1806	ID1806	4016	0.000165944
	1807	ID1807	1319	7.78037e-05		1807	ID1807	3	1.23962e-07
	1808	ID1808	237	1.39799e-05		1808	ID1808	0	0
	1809	ID1809	1299	7.6624e-05		1809	ID1809	2	8.26412e-08
	1810	ID1810	413	2.43616e-05		1810	ID1810	2	8.26412e-08
	1811	ID1811	516	3.04372e-05		1811	ID1811	199	8.2228e-06
	1812	ID1812	408	2.40667e-05		1812	ID1812	6358	0.000262717
	1813	ID1813	5346	0.000315344		1813	ID1813	5	2.06603e-07
	1814	ID1814	55	3.24428e-06		1814	ID1814	0	0
	1815	ID1815	1538	9.07219e-05		1815	ID1815	0	0
	1816	ID1816	1035	6.10515e-05		1816	ID1816	1	4.13206e-08
	1817	ID1817	1884	0.000111131		1817	ID1817	2061	8.51618e-05
	1818	ID1818	227	1.339e-05		1818	ID1818	0	0
	1819	ID1819	8681	0.000512065		1819	ID1819	10	4.13206e-07
	1820	ID1820	697	4.11139e-05		1820	ID1820	1	4.13206e-08
	1821	ID1821	328	1.93477e-05		1821	ID1821	0	0
	1822	ID1822	1007	5.93998e-05		1822	ID1822	1	4.13206e-08
	1823	ID1823	53	3.12631e-06		1823	ID1823	102	4.2147e-06
	1824	ID1824	3731	0.00022008		1824	ID1824	5	2.06603e-07
	1825	ID1825	7024	0.000414324		1825	ID1825	4	1.65282e-07
	1826	ID1826	1116	6.58294e-05		1826	ID1826	1	4.13206e-08
	1827	ID1827	757	4.46531e-05		1827	ID1827	7788	0.000321805
	1828	ID1828	1005	5.92818e-05		1828	ID1828	2	8.26412e-08
	1829	ID1829	5223	0.000308089		1829	ID1829	5	2.06603e-07
	1830	ID1830	724	4.27065e-05		1830	ID1830	1	4.13206e-08
	1831	ID1831	1859	0.000109657		1831	ID1831	5	2.06603e-07
	1832	ID1832	2655	0.00015661		1832	ID1832	3	1.23962e-07
	1833	ID1833	3872	0.000228397		1833	ID1833	13376	0.000552705
	1834	ID1834	1208	7.12562e-05		1834	ID1834	1	4.13206e-08
	1835	ID1835	1541	9.08988e-05		1835	ID1835	1	4.13206e-08
	1836	ID1836	2563	0.000151183		1836	ID1836	3	1.23962e-07
	1837	ID1837	376	2.21791e-05		1837	ID1837	0	0
	1838	ID1838	536	3.1617e-05		1838	ID1838	0	0
	1839	ID1839	0	0		1839	ID1839	0	0
	1840	ID1840	126	7.43235e-06		1840	ID1840	8067	0.000333333
	1841	ID1841	1048	6.18183e-05		1841	ID1841	1	4.13206e-08
	1842	ID1842	1499	8.84214e-05		1842	ID1842	7154	0.000295608
	1843	ID1843	818	4.82513e-05		1843	ID1843	1	4.13206e-08
	1844	ID1844	1936	0.000114199		1844	ID1844	2565	0.000105987
	1845	ID1845	1157	6.82479e-05		1845	ID1845	1	4.13206e-08
	1846	ID1846	1420	8.37614e-05		1846	ID1846	0	0
	1847	ID1847	909	5.36191e-05		1847	ID1847	2	8.26412e-08
	1848	ID1848	1649	9.72694e-05		1848	ID1848	269	1.11152e-05
	1849	ID1849	1532	9.0368e-05		1849	ID1849	1	4.13206e-08
	1850	ID1850	1166	6.87787e-05		1850	ID1850	2	8.26412e-08
	1851	ID1851	1076	6.34699e-05		1851	ID1851	1	4.13206e-08
	1852	ID1852	608	3.5864e-05		1852	ID1852	0	0
	1853	ID1853	1626	9.59127e-05		1853	ID1853	3	1.23962e-07
	1854	ID1854	705	4.15858e-05		1854	ID1854	0	0
	1855	ID1855	5090	0.000300243		1855	ID1855	6	2.47924e-07
	1856	ID1856	3068	0.000180972		1856	ID1856	3	1.23962e-07
	1857	ID1857	4710	0.000277828		1857	ID1857	4	1.65282e-07
	1858	ID1858	957	5.64505e-05		1858	ID1858	0	0
	1859	ID1859	1041	6.14054e-05		1859	ID1859	0	0
	1860	ID1860	703	4.14678e-05		1860	ID1860	2351	9.71448e-05
	1861	ID1861	2094	0.000123519		1861	ID1861	1572	6.4956e-05
	1862	ID1862	729	4.30015e-05		1862	ID1862	2	8.26412e-08
	1863	ID1863	1570	9.26095e-05		1863	ID1863	3	1.23962e-07
	1864	ID1864	1274	7.51493e-05		1864	ID1864	3	1.23962e-07
	1865	ID1865	3133	0.000184806		1865	ID1865	4	1.65282e-07
	1866	ID1866	1569	9.25505e-05		1866	ID1866	0	0
	1867	ID1867	2306	0.000136024		1867	ID1867	2982	0.000123218
	1868	ID1868	2749	0.000162155		1868	ID1868	4	1.65282e-07
	1869	ID1869	823	4.85462e-05		1869	ID1869	0	0
	1870	ID1870	1481	8.73596e-05		1870	ID1870	3	1.23962e-07
	1871	ID1871	1769	0.000104348		1871	ID1871	4	1.65282e-07
	1872	ID1872	2244	0.000132367		1872	ID1872	4	1.65282e-07
	1873	ID1873	1477	8.71237e-05		1873	ID1873	1	4.13206e-08
	1874	ID1874	1442	8.50591e-05		1874	ID1874	1	4.13206e-08
	1875	ID1875	253	1.49237e-05		1875	ID1875	2329	9.62357e-05
	1876	ID1876	1313	7.74498e-05		1876	ID1876	1	4.13206e-08
	1877	ID1877	5334	0.000314636		1877	ID1877	6	2.47924e-07
	1878	ID1878	2378	0.000140271		1878	ID1878	3	1.23962e-07
	1879	ID1879	1337	7.88655e-05		1879	ID1879	1	4.13206e-08
	1880	ID1880	1117	6.58884e-05		1880	ID1880	15034	0.000621214
	1881	ID1881	4388	0.000258835		1881	ID1881	4	1.65282e-07
	1882	ID1882	813	4.79564e-05		1882	ID1882	1	4.13206e-08
	1883	ID1883	322	1.89938e-05		1883	ID1883	0	0
	1884	ID1884	930	5.48578e-05		1884	ID1884	3	1.23962e-07
	1885	ID1885	2052	0.000121041		1885	ID1885	6	2.47924e-07
	1886	ID1886	1661	9.79773e-05		1886	ID1886	0	0
	1887	ID1887	1484	8.75366e-05		1887	ID1887	0	0
	1888	ID1888	567	3.34456e-05		1888	ID1888	0	0
	1889	ID1889	1953	0.000115201		1889	ID1889	10510	0.00043428
	1890	ID1890	1681	9.9157e-05		1890	ID1890	1	4.13206e-08
	1891	ID1891	723	4.26475e-05		1891	ID1891	0	0
	1892	ID1892	2056	0.000121277		1892	ID1892	2	8.26412e-08
	1893	ID1893	1252	7.38516e-05		1893	ID1893	0	0
	1894	ID1894	3138	0.000185101		1894	ID1894	7031	0.000290525
	1895	ID1895	0	0		1895	ID1895	0	0
	1896	ID1896	827	4.87822e-05		1896	ID1896	0	0
	1897	ID1897	2516	0.000148411		1897	ID1897	5	2.06603e-07
	1898	ID1898	1628	9.60307e-05		1898	ID1898	1	4.13206e-08
	1899	ID1899	1228	7.24359e-05		1899	ID1899	0	0
	1900	ID1900	1196	7.05483e-05		1900	ID1900	2	8.26412e-08
	1901	ID1901	473	2.79008e-05		1901	ID1901	1	4.13206e-08
	1902	ID1902	1569	9.25505e-05		1902	ID1902	4	1.65282e-07
	1903	ID1903	1396	8.23457e-05		1903	ID1903	2	8.26412e-08
	1904	ID1904	1443	8.51181e-05		1904	ID1904	4514	0.000186521
	1905	ID1905	674	3.97572e-05		1905	ID1905	1722	7.11541e-05
	1906	ID1906	1085	6.40008e-05		1906	ID1906	2	8.26412e-08
	1907	ID1907	296	1.74601e-05		1907	ID1907	0	0
	1908	ID1908	680	4.01111e-05		1908	ID1908	0	0
	1909	ID1909	372	2.19431e-05		1909	ID1909	6575	0.000271683
	1910	ID1910	2038	0.000120215		1910	ID1910	0	0
	1911	ID1911	1715	0.000101163		1911	ID1911	5	2.06603e-07
	1912	ID1912	741	4.37093e-05		1912	ID1912	3	1.23962e-07
	1913	ID1913	1711	0.000100927		1913	ID1913	1	4.13206e-08
	1914	ID1914	2287	0.000134903		1914	ID1914	1	4.13206e-08
	1915	ID1915	1472	8.68287e-05		1915	ID1915	0	0
	1916	ID1916	2604	0.000153602		1916	ID1916	288	1.19003e-05
	1917	ID1917	81	4.77794e-06		1917	ID1917	0	0
	1918	ID1918	3716	0.000219195		1918	ID1918	1743	7.20218e-05
	1919	ID1919	1379	8.1343e-05		1919	ID1919	311	1.28507e-05
	1920	ID1920	606	3.57461e-05		1920	ID1920	2	8.26412e-08
	1921	ID1921	3176	0.000187342		1921	ID1921	7	2.89244e-07
	1922	ID1922	1265	7.46184e-05		1922	ID1922	2	8.26412e-08
	1923	ID1923	3123	0.000184216		1923	ID1923	5	2.06603e-07
	1924	ID1924	1212	7.14921e-05		1924	ID1924	1	4.13206e-08
	1925	ID1925	2325	0.000137145		1925	ID1925	2450	0.000101236
	1926	ID1926	4086	0.000241021		1926	ID1926	10572	0.000436842
	1927	ID1927	154	9.08398e-06		1927	ID1927	0	0
	1928	ID1928	871	5.13776e-05		1928	ID1928	3	1.23962e-07
	1929	ID1929	3299	0.000194598		1929	ID1929	1	4.13206e-08
	1930	ID1930	530	3.12631e-05		1930	ID1930	0	0
	1931	ID1931	584	3.44484e-05		1931	ID1931	0	0
	1932	ID1932	141	8.31715e-06		1932	ID1932	0	0
	1933	ID1933	2729	0.000160975		1933	ID1933	5	2.06603e-07
	1934	ID1934	1441	8.50001e-05		1934	ID1934	1	4.13206e-08
	1935	ID1935	1623	9.57358e-05		1935	ID1935	6484	0.000267923
	1936	ID1936	324	1.91118e-05		1936	ID1936	0	0
	1937	ID1937	1702	0.000100396		1937	ID1937	2	8.26412e-08
	1938	ID1938	1041	6.14054e-05		1938	ID1938	3	1.23962e-07
	1939	ID1939	1003	5.91639e-05		1939	ID1939	1	4.13206e-08
	1940	ID1940	1567	9.24325e-05		1940	ID1940	2	8.26412e-08
	1941	ID1941	1955	0.000115319		1941	ID1941	3535	0.000146068
	1942	ID1942	473	2.79008e-05		1942	ID1942	1	4.13206e-08
	1943	ID1943	328	1.93477e-05		1943	ID1943	0	0
	1944	ID1944	3206	0.000189112		1944	ID1944	2	8.26412e-08
	1945	ID1945	636	3.75157e-05		1945	ID1945	2	8.26412e-08
	1946	ID1946	620	3.65719e-05		1946	ID1946	1	4.13206e-08
	1947	ID1947	1681	9.9157e-05		1947	ID1947	7	2.89244e-07
	1948	ID1948	948	5.59196e-05		1948	ID1948	16129	0.00066646
	1949	ID1949	2767	0.000163217		1949	ID1949	3	1.23962e-07
	1950	ID1950	1475	8.70057e-05		1950	ID1950	1	4.13206e-08
	1951	ID1951	2565	0.000151301		1951	ID1951	870	3.59489e-05
	1952	ID1952	1266	7.46774e-05		1952	ID1952	0	0
	1953	ID1953	5476	0.000323012		1953	ID1953	6256	0.000258502
	1954	ID1954	2371	0.000139858		1954	ID1954	2	8.26412e-08
	1955	ID1955	2160	0.000127412		1955	ID1955	321	1.32639e-05
	1956	ID1956	178	1.04997e-05		1956	ID1956	0	0
	1957	ID1957	1142	6.73631e-05		1957	ID1957	0	0
	1958	ID1958	4006	0.000236302		1958	ID1958	9014	0.000372464
	1959	ID1959	2972	0.000175309		1959	ID1959	1	4.13206e-08
	1960	ID1960	2166	0.000127766		1960	ID1960	9728	0.000401967
	1961	ID1961	1933	0.000114022		1961	ID1961	2	8.26412e-08
	1962	ID1962	1421	8.38204e-05		1962	ID1962	2	8.26412e-08
	1963	ID1963	1281	7.55622e-05		1963	ID1963	0	0
	1964	ID1964	524	3.09091e-05		1964	ID1964	1	4.13206e-08
	1965	ID1965	1028	6.06385e-05		1965	ID1965	3	1.23962e-07
	1966	ID1966	826	4.87232e-05		1966	ID1966	1	4.13206e-08
	1967	ID1967	283	1.66933e-05		1967	ID1967	0	0
	1968	ID1968	740	4.36503e-05		1968	ID1968	445	1.83877e-05
	1969	ID1969	3364	0.000198432		1969	ID1969	875	3.61555e-05
	1970	ID1970	210	1.23873e-05		1970	ID1970	1	4.13206e-08
	1971	ID1971	965	5.69224e-05		1971	ID1971	0	0
	1972	ID1972	4440	0.000261902		1972	ID1972	4	1.65282e-07
	1973	ID1973	1257	7.41465e-05		1973	ID1973	9986	0.000412628
	1974	ID1974	1503	8.86573e-05		1974	ID1974	0	0
	1975	ID1975	483	2.84907e-05		1975	ID1975	0	0
	1976	ID1976	2942	0.000173539		1976	ID1976	1	4.13206e-08
	1977	ID1977	2089	0.000123224		1977	ID1977	2662	0.000109996
	1978	ID1978	391	2.30639e-05		1978	ID1978	0	0
	1979	ID1979	582	3.43304e-05		1979	ID1979	0	0
	1980	ID1980	786	4.63637e-05		1980	ID1980	1	4.13206e-08
	1981	ID1981	1713	0.000101045		1981	ID1981	2	8.26412e-08
	1982	ID1982	3880	0.000228869		1982	ID1982	6	2.47924e-07
	1983	ID1983	855	5.04338e-05		1983	ID1983	1	4.13206e-08
	1984	ID1984	995	5.8692e-05		1984	ID1984	5579	0.000230528
	1985	ID1985	3339	0.000196957		1985	ID1985	6	2.47924e-07
	1986	ID1986	411	2.42436e-05		1986	ID1986	0	0
	1987	ID1987	2055	0.000121218		1987	ID1987	3037	0.000125491
	1988	ID1988	1490	8.78905e-05		1988	ID1988	1	4.13206e-08
	1989	ID1989	926	5.46219e-05		1989	ID1989	2	8.26412e-08
	1990	ID1990	643	3.79286e-05		1990	ID1990	0	0
	1991	ID1991	4677	0.000275882		1991	ID1991	4138	0.000170985
	1992	ID1992	692	4.08189e-05		1992	ID1992	33830	0.00139788
	1993	ID1993	429	2.53054e-05		1993	ID1993	0	0
	1994	ID1994	613	3.6159e-05		1994	ID1994	8259	0.000341267
	1995	ID1995	593	3.49792e-05		1995	ID1995	0	0
	1996	ID1996	2862	0.000168821		1996	ID1996	0	0
	1997	ID1997	1694	9.99238e-05		1997	ID1997	4264	0.000176191
	1998	ID1998	1998	0.000117856		1998	ID1998	23454	0.000969134
[truncated: 9,522 more rows]

## Sheet: Fig.3e
3e	1F 1st							3F 1st						standard
	Oligo rank		reads	frequency				Oligo rank		reads	frequency							1F 1st	0.41
	1	ID90	0	0	0			1	ID6	0	0	0			1	8.68056e-05		3F 1st	0.87
	2	ID125	0	0	0			2	ID10	0	0	0			2	0.000173611
	3	ID272	0	0	0			3	ID12	0	0	0			3	0.000260417
	4	ID324	0	0	0			4	ID14	0	0	0			4	0.000347222
	5	ID434	0	0	0			5	ID19	0	0	0			5	0.000434028
	6	ID462	0	0	0			6	ID20	0	0	0			6	0.000520833
	7	ID476	0	0	0			7	ID23	0	0	0			7	0.000607639
	8	ID575	0	0	0			8	ID26	0	0	0			8	0.000694444
	9	ID717	0	0	0			9	ID27	0	0	0			9	0.00078125
	10	ID812	0	0	0			10	ID28	0	0	0			10	0.000868056
	11	ID1025	0	0	0			11	ID31	0	0	0			11	0.000954861
	12	ID1362	0	0	0			12	ID34	0	0	0			12	0.00104167
	13	ID1372	0	0	0			13	ID35	0	0	0			13	0.00112847
	14	ID1476	0	0	0			14	ID36	0	0	0			14	0.00121528
	15	ID1556	0	0	0			15	ID40	0	0	0			15	0.00130208
	16	ID1566	0	0	0			16	ID45	0	0	0			16	0.00138889
	17	ID1839	0	0	0			17	ID50	0	0	0			17	0.00147569
	18	ID1895	0	0	0			18	ID53	0	0	0			18	0.0015625
	19	ID2154	0	0	0			19	ID54	0	0	0			19	0.00164931
	20	ID2244	0	0	0			20	ID55	0	0	0			20	0.00173611
	21	ID2302	0	0	0			21	ID56	0	0	0			21	0.00182292
	22	ID2335	0	0	0			22	ID59	0	0	0			22	0.00190972
	23	ID2388	0	0	0			23	ID61	0	0	0			23	0.00199653
	24	ID2591	0	0	0			24	ID63	0	0	0			24	0.00208333
	25	ID2881	0	0	0			25	ID66	0	0	0			25	0.00217014
	26	ID2951	0	0	0			26	ID69	0	0	0			26	0.00225694
	27	ID3020	0	0	0			27	ID73	0	0	0			27	0.00234375
	28	ID3090	0	0	0			28	ID74	0	0	0			28	0.00243056
	29	ID3137	0	0	0			29	ID77	0	0	0			29	0.00251736
	30	ID3200	0	0	0			30	ID78	0	0	0			30	0.00260417
	31	ID3251	0	0	0			31	ID83	0	0	0			31	0.00269097
	32	ID3264	0	0	0			32	ID86	0	0	0			32	0.00277778
	33	ID3292	0	0	0			33	ID90	0	0	0			33	0.00286458
	34	ID3303	0	0	0			34	ID101	0	0	0			34	0.00295139
	35	ID3418	0	0	0			35	ID103	0	0	0			35	0.00303819
	36	ID3449	0	0	0			36	ID104	0	0	0			36	0.003125
	37	ID3525	0	0	0			37	ID108	0	0	0			37	0.00321181
	38	ID3537	0	0	0			38	ID119	0	0	0			38	0.00329861
	39	ID3567	0	0	0			39	ID125	0	0	0			39	0.00338542
	40	ID3714	0	0	0			40	ID126	0	0	0			40	0.00347222
	41	ID3716	0	0	0			41	ID127	0	0	0			41	0.00355903
	42	ID4267	0	0	0			42	ID128	0	0	0			42	0.00364583
	43	ID4306	0	0	0			43	ID129	0	0	0			43	0.00373264
	44	ID4516	0	0	0			44	ID131	0	0	0			44	0.00381944
	45	ID4753	0	0	0			45	ID133	0	0	0			45	0.00390625
	46	ID4793	0	0	0			46	ID140	0	0	0			46	0.00399306
	47	ID4805	0	0	0			47	ID141	0	0	0			47	0.00407986
	48	ID4897	0	0	0			48	ID144	0	0	0			48	0.00416667
	49	ID4910	0	0	0			49	ID153	0	0	0			49	0.00425347
	50	ID4912	0	0	0			50	ID159	0	0	0			50	0.00434028
	51	ID4990	0	0	0			51	ID164	0	0	0			51	0.00442708
	52	ID5024	0	0	0			52	ID167	0	0	0			52	0.00451389
	53	ID5328	0	0	0			53	ID177	0	0	0			53	0.00460069
	54	ID5340	0	0	0			54	ID178	0	0	0			54	0.0046875
	55	ID5704	0	0	0			55	ID180	0	0	0			55	0.00477431
	56	ID5731	0	0	0			56	ID184	0	0	0			56	0.00486111
	57	ID5881	0	0	0			57	ID186	0	0	0			57	0.00494792
	58	ID5994	0	0	0			58	ID187	0	0	0			58	0.00503472
	59	ID6152	0	0	0			59	ID189	0	0	0			59	0.00512153
	60	ID6264	0	0	0			60	ID190	0	0	0			60	0.00520833
	61	ID6343	0	0	0			61	ID191	0	0	0			61	0.00529514
	62	ID6447	0	0	0			62	ID196	0	0	0			62	0.00538194
	63	ID6668	0	0	0			63	ID197	0	0	0			63	0.00546875
	64	ID6829	0	0	0			64	ID202	0	0	0			64	0.00555556
	65	ID7011	0	0	0			65	ID205	0	0	0			65	0.00564236
	66	ID7312	0	0	0			66	ID210	0	0	0			66	0.00572917
	67	ID7378	0	0	0			67	ID214	0	0	0			67	0.00581597
	68	ID7453	0	0	0			68	ID215	0	0	0			68	0.00590278
	69	ID7657	0	0	0			69	ID226	0	0	0			69	0.00598958
	70	ID7782	0	0	0			70	ID228	0	0	0			70	0.00607639
	71	ID7963	0	0	0			71	ID231	0	0	0			71	0.00616319
	72	ID8043	0	0	0			72	ID235	0	0	0			72	0.00625
	73	ID8191	0	0	0			73	ID240	0	0	0			73	0.00633681
	74	ID8192	0	0	0			74	ID243	0	0	0			74	0.00642361
	75	ID8314	0	0	0			75	ID248	0	0	0			75	0.00651042
	76	ID8354	0	0	0			76	ID249	0	0	0			76	0.00659722
	77	ID8537	0	0	0			77	ID252	0	0	0			77	0.00668403
	78	ID8692	0	0	0			78	ID253	0	0	0			78	0.00677083
	79	ID8816	0	0	0			79	ID255	0	0	0			79	0.00685764
	80	ID8833	0	0	0			80	ID256	0	0	0			80	0.00694444
	81	ID9060	0	0	0			81	ID259	0	0	0			81	0.00703125
	82	ID9095	0	0	0			82	ID268	0	0	0			82	0.00711806
	83	ID9281	0	0	0			83	ID272	0	0	0			83	0.00720486
	84	ID9368	0	0	0			84	ID273	0	0	0			84	0.00729167
	85	ID9734	0	0	0			85	ID277	0	0	0			85	0.00737847
	86	ID9849	0	0	0			86	ID283	0	0	0			86	0.00746528
	87	ID10049	0	0	0			87	ID285	0	0	0			87	0.00755208
	88	ID10062	0	0	0			88	ID289	0	0	0			88	0.00763889
	89	ID10071	0	0	0			89	ID295	0	0	0			89	0.00772569
	90	ID10111	0	0	0			90	ID296	0	0	0			90	0.0078125
	91	ID10193	0	0	0			91	ID299	0	0	0			91	0.00789931
	92	ID10220	0	0	0			92	ID311	0	0	0			92	0.00798611
	93	ID10241	0	0	0			93	ID315	0	0	0			93	0.00807292
	94	ID10253	0	0	0			94	ID317	0	0	0			94	0.00815972
	95	ID10305	0	0	0			95	ID318	0	0	0			95	0.00824653
	96	ID10340	0	0	0			96	ID320	0	0	0			96	0.00833333
	97	ID10672	0	0	0			97	ID324	0	0	0			97	0.00842014
	98	ID10746	0	0	0			98	ID325	0	0	0			98	0.00850694
	99	ID10781	0	0	0			99	ID336	0	0	0			99	0.00859375
	100	ID11220	0	0	0			100	ID340	0	0	0			100	0.00868056
	101	ID11243	0	0	0			101	ID343	0	0	0			101	0.00876736
	102	ID11316	0	0	0			102	ID346	0	0	0			102	0.00885417
	103	ID11325	0	0	0			103	ID348	0	0	0			103	0.00894097
	104	ID11436	0	0	0			104	ID349	0	0	0			104	0.00902778
	105	ID11500	0	0	0			105	ID353	0	0	0			105	0.00911458
	106	ID129	1	5.89869e-08	5.89869e-08			106	ID356	0	0	0			106	0.00920139
	107	ID1792	1	5.89869e-08	1.17974e-07			107	ID357	0	0	0			107	0.00928819
	108	ID2966	1	5.89869e-08	1.76961e-07			108	ID368	0	0	0			108	0.009375
	109	ID3008	1	5.89869e-08	2.35948e-07			109	ID374	0	0	0			109	0.00946181
	110	ID4058	1	5.89869e-08	2.94935e-07			110	ID375	0	0	0			110	0.00954861
	111	ID4126	1	5.89869e-08	3.53921e-07			111	ID385	0	0	0			111	0.00963542
	112	ID4296	1	5.89869e-08	4.12908e-07			112	ID391	0	0	0			112	0.00972222
	113	ID5916	1	5.89869e-08	4.71895e-07			113	ID399	0	0	0			113	0.00980903
	114	ID6045	1	5.89869e-08	5.30882e-07			114	ID400	0	0	0			114	0.00989583
	115	ID6071	1	5.89869e-08	5.89869e-07			115	ID401	0	0	0			115	0.00998264
	116	ID6342	1	5.89869e-08	6.48856e-07			116	ID406	0	0	0			116	0.0100694
	117	ID6669	1	5.89869e-08	7.07843e-07			117	ID408	0	0	0			117	0.0101563
	118	ID6929	1	5.89869e-08	7.6683e-07			118	ID409	0	0	0			118	0.0102431
	119	ID9782	1	5.89869e-08	8.25817e-07			119	ID410	0	0	0			119	0.0103299
	120	ID9811	1	5.89869e-08	8.84804e-07			120	ID411	0	0	0			120	0.0104167
	121	ID9951	1	5.89869e-08	9.43791e-07			121	ID417	0	0	0			121	0.0105035
	122	ID10067	1	5.89869e-08	1.00278e-06			122	ID419	0	0	0			122	0.0105903
	123	ID10579	1	5.89869e-08	1.06176e-06			123	ID430	0	0	0			123	0.0106771
	124	ID190	2	1.17974e-07	1.17974e-06			124	ID434	0	0	0			124	0.0107639
	125	ID1195	2	1.17974e-07	1.29771e-06			125	ID440	0	0	0			125	0.0108507
	126	ID1455	2	1.17974e-07	1.41569e-06			126	ID442	0	0	0			126	0.0109375
	127	ID2304	2	1.17974e-07	1.53366e-06			127	ID446	0	0	0			127	0.0110243
	128	ID3775	2	1.17974e-07	1.65163e-06			128	ID447	0	0	0			128	0.0111111
	129	ID4561	2	1.17974e-07	1.76961e-06			129	ID452	0	0	0			129	0.0111979
	130	ID4899	2	1.17974e-07	1.88758e-06			130	ID453	0	0	0			130	0.0112847
	131	ID6197	2	1.17974e-07	2.00556e-06			131	ID454	0	0	0			131	0.0113715
	132	ID7015	2	1.17974e-07	2.12353e-06			132	ID455	0	0	0			132	0.0114583
	133	ID7055	2	1.17974e-07	2.2415e-06			133	ID462	0	0	0			133	0.0115451
	134	ID7231	2	1.17974e-07	2.35948e-06			134	ID464	0	0	0			134	0.0116319
	135	ID7880	2	1.17974e-07	2.47745e-06			135	ID466	0	0	0			135	0.0117188
	136	ID8082	2	1.17974e-07	2.59542e-06			136	ID476	0	0	0			136	0.0118056
	137	ID8154	2	1.17974e-07	2.7134e-06			137	ID486	0	0	0			137	0.0118924
	138	ID9204	2	1.17974e-07	2.83137e-06			138	ID488	0	0	0			138	0.0119792
	139	ID9212	2	1.17974e-07	2.94935e-06			139	ID493	0	0	0			139	0.012066
	140	ID9721	2	1.17974e-07	3.06732e-06			140	ID497	0	0	0			140	0.0121528
	141	ID10060	2	1.17974e-07	3.18529e-06			141	ID498	0	0	0			141	0.0122396
	142	ID10124	2	1.17974e-07	3.30327e-06			142	ID499	0	0	0			142	0.0123264
	143	ID10374	2	1.17974e-07	3.42124e-06			143	ID500	0	0	0			143	0.0124132
	144	ID10914	2	1.17974e-07	3.53921e-06			144	ID504	0	0	0			144	0.0125
	145	ID11286	2	1.17974e-07	3.65719e-06			145	ID506	0	0	0			145	0.0125868
	146	ID1388	3	1.76961e-07	3.83415e-06			146	ID508	0	0	0			146	0.0126736
	147	ID1728	3	1.76961e-07	4.01111e-06			147	ID510	0	0	0			147	0.0127604
	148	ID4336	3	1.76961e-07	4.18807e-06			148	ID511	0	0	0			148	0.0128472
	149	ID4614	3	1.76961e-07	4.36503e-06			149	ID520	0	0	0			149	0.012934
	150	ID6081	3	1.76961e-07	4.54199e-06			150	ID526	0	0	0			150	0.0130208
	151	ID8063	3	1.76961e-07	4.71895e-06			151	ID537	0	0	0			151	0.0131076
	152	ID9219	3	1.76961e-07	4.89591e-06			152	ID542	0	0	0			152	0.0131944
	153	ID10222	3	1.76961e-07	5.07287e-06			153	ID550	0	0	0			153	0.0132812
	154	ID10832	3	1.76961e-07	5.24984e-06			154	ID559	0	0	0			154	0.0133681
	155	ID11056	3	1.76961e-07	5.4268e-06			155	ID562	0	0	0			155	0.0134549
	156	ID1439	4	2.35948e-07	5.66274e-06			156	ID566	0	0	0			156	0.0135417
	157	ID1745	4	2.35948e-07	5.89869e-06			157	ID571	0	0	0			157	0.0136285
	158	ID2351	4	2.35948e-07	6.13464e-06			158	ID575	0	0	0			158	0.0137153
	159	ID3774	4	2.35948e-07	6.37059e-06			159	ID579	0	0	0			159	0.0138021
	160	ID5287	4	2.35948e-07	6.60653e-06			160	ID582	0	0	0			160	0.0138889
	161	ID6283	4	2.35948e-07	6.84248e-06			161	ID585	0	0	0			161	0.0139757
	162	ID9484	4	2.35948e-07	7.07843e-06			162	ID586	0	0	0			162	0.0140625
	163	ID11200	4	2.35948e-07	7.31438e-06			163	ID587	0	0	0			163	0.0141493
	164	ID11429	4	2.35948e-07	7.55032e-06			164	ID594	0	0	0			164	0.0142361
	165	ID791	5	2.94935e-07	7.84526e-06			165	ID597	0	0	0			165	0.0143229
	166	ID156	6	3.53921e-07	8.19918e-06			166	ID601	0	0	0			166	0.0144097
	167	ID281	6	3.53921e-07	8.5531e-06			167	ID603	0	0	0			167	0.0144965
	168	ID592	6	3.53921e-07	8.90702e-06			168	ID608	0	0	0			168	0.0145833
	169	ID3934	6	3.53921e-07	9.26095e-06			169	ID622	0	0	0			169	0.0146701
	170	ID4527	6	3.53921e-07	9.61487e-06			170	ID623	0	0	0			170	0.0147569
	171	ID6968	6	3.53921e-07	9.96879e-06			171	ID635	0	0	0			171	0.0148437
	172	ID7173	6	3.53921e-07	1.03227e-05			172	ID651	0	0	0			172	0.0149306
	173	ID7316	6	3.53921e-07	1.06766e-05			173	ID655	0	0	0			173	0.0150174
	174	ID1075	7	4.12908e-07	1.10895e-05			174	ID656	0	0	0			174	0.0151042
	175	ID10943	7	4.12908e-07	1.15024e-05			175	ID657	0	0	0			175	0.015191
	176	ID167	8	4.71895e-07	1.19743e-05			176	ID660	0	0	0			176	0.0152778
	177	ID3195	8	4.71895e-07	1.24462e-05			177	ID662	0	0	0			177	0.0153646
	178	ID4977	8	4.71895e-07	1.29181e-05			178	ID667	0	0	0			178	0.0154514
	179	ID7013	8	4.71895e-07	1.339e-05			179	ID669	0	0	0			179	0.0155382
	180	ID7339	8	4.71895e-07	1.38619e-05			180	ID679	0	0	0			180	0.015625
	181	ID7710	8	4.71895e-07	1.43338e-05			181	ID682	0	0	0			181	0.0157118
	182	ID8912	8	4.71895e-07	1.48057e-05			182	ID683	0	0	0			182	0.0157986
	183	ID2598	9	5.30882e-07	1.53366e-05			183	ID684	0	0	0			183	0.0158854
	184	ID5992	9	5.30882e-07	1.58675e-05			184	ID693	0	0	0			184	0.0159722
	185	ID6441	9	5.30882e-07	1.63984e-05			185	ID695	0	0	0			185	0.016059
	186	ID8542	9	5.30882e-07	1.69292e-05			186	ID696	0	0	0			186	0.0161458
	187	ID9713	9	5.30882e-07	1.74601e-05			187	ID697	0	0	0			187	0.0162326
	188	ID6001	10	5.89869e-07	1.805e-05			188	ID698	0	0	0			188	0.0163194
	189	ID8506	10	5.89869e-07	1.86399e-05			189	ID699	0	0	0			189	0.0164063
	190	ID9405	10	5.89869e-07	1.92297e-05			190	ID711	0	0	0			190	0.0164931
	191	ID10666	10	5.89869e-07	1.98196e-05			191	ID713	0	0	0			191	0.0165799
	192	ID10769	10	5.89869e-07	2.04095e-05			192	ID716	0	0	0			192	0.0166667
	193	ID77	11	6.48856e-07	2.10583e-05			193	ID717	0	0	0			193	0.0167535
	194	ID240	11	6.48856e-07	2.17072e-05			194	ID718	0	0	0			194	0.0168403
	195	ID404	11	6.48856e-07	2.2356e-05			195	ID720	0	0	0			195	0.0169271
	196	ID2938	11	6.48856e-07	2.30049e-05			196	ID721	0	0	0			196	0.0170139
	197	ID4310	11	6.48856e-07	2.36538e-05			197	ID723	0	0	0			197	0.0171007
	198	ID5228	11	6.48856e-07	2.43026e-05			198	ID724	0	0	0			198	0.0171875
	199	ID1083	12	7.07843e-07	2.50105e-05			199	ID726	0	0	0			199	0.0172743
	200	ID8250	12	7.07843e-07	2.57183e-05			200	ID731	0	0	0			200	0.0173611
	201	ID9010	12	7.07843e-07	2.64261e-05			201	ID733	0	0	0			201	0.0174479
	202	ID917	13	7.6683e-07	2.7193e-05			202	ID737	0	0	0			202	0.0175347
	203	ID1148	13	7.6683e-07	2.79598e-05			203	ID738	0	0	0			203	0.0176215
	204	ID1413	13	7.6683e-07	2.87266e-05			204	ID739	0	0	0			204	0.0177083
	205	ID3009	13	7.6683e-07	2.94935e-05			205	ID742	0	0	0			205	0.0177951
	206	ID3360	13	7.6683e-07	3.02603e-05			206	ID746	0	0	0			206	0.0178819
	207	ID5256	13	7.6683e-07	3.10271e-05			207	ID750	0	0	0			207	0.0179687
	208	ID349	14	8.25817e-07	3.18529e-05			208	ID755	0	0	0			208	0.0180556
	209	ID385	14	8.25817e-07	3.26787e-05			209	ID774	0	0	0			209	0.0181424
	210	ID508	14	8.25817e-07	3.35046e-05			210	ID775	0	0	0			210	0.0182292
	211	ID2640	14	8.25817e-07	3.43304e-05			211	ID776	0	0	0			211	0.018316
	212	ID3335	15	8.84804e-07	3.52152e-05			212	ID787	0	0	0			212	0.0184028
	213	ID4615	15	8.84804e-07	3.61e-05			213	ID788	0	0	0			213	0.0184896
	214	ID6723	15	8.84804e-07	3.69848e-05			214	ID791	0	0	0			214	0.0185764
	215	ID10954	15	8.84804e-07	3.78696e-05			215	ID795	0	0	0			215	0.0186632
	216	ID3273	16	9.43791e-07	3.88134e-05			216	ID796	0	0	0			216	0.01875
	217	ID5030	16	9.43791e-07	3.97572e-05			217	ID800	0	0	0			217	0.0188368
	218	ID7789	16	9.43791e-07	4.0701e-05			218	ID802	0	0	0			218	0.0189236
	219	ID9341	16	9.43791e-07	4.16448e-05			219	ID808	0	0	0			219	0.0190104
	220	ID10536	16	9.43791e-07	4.25886e-05			220	ID809	0	0	0			220	0.0190972
	221	ID10940	16	9.43791e-07	4.35323e-05			221	ID812	0	0	0			221	0.019184
	222	ID4234	17	1.00278e-06	4.45351e-05			222	ID816	0	0	0			222	0.0192708
	223	ID7270	17	1.00278e-06	4.55379e-05			223	ID822	0	0	0			223	0.0193576
	224	ID7439	17	1.00278e-06	4.65407e-05			224	ID824	0	0	0			224	0.0194444
	225	ID9211	17	1.00278e-06	4.75435e-05			225	ID830	0	0	0			225	0.0195312
	226	ID10801	17	1.00278e-06	4.85462e-05			226	ID845	0	0	0			226	0.0196181
	227	ID10805	17	1.00278e-06	4.9549e-05			227	ID847	0	0	0			227	0.0197049
	228	ID7536	18	1.06176e-06	5.06108e-05			228	ID848	0	0	0			228	0.0197917
	229	ID11440	18	1.06176e-06	5.16725e-05			229	ID850	0	0	0			229	0.0198785
	230	ID1397	19	1.12075e-06	5.27933e-05			230	ID851	0	0	0			230	0.0199653
	231	ID6169	19	1.12075e-06	5.3914e-05			231	ID858	0	0	0			231	0.0200521
	232	ID6990	19	1.12075e-06	5.50348e-05			232	ID861	0	0	0			232	0.0201389
	233	ID9848	19	1.12075e-06	5.61555e-05			233	ID862	0	0	0			233	0.0202257
	234	ID1270	20	1.17974e-06	5.73353e-05			234	ID864	0	0	0			234	0.0203125
	235	ID2659	20	1.17974e-06	5.8515e-05			235	ID869	0	0	0			235	0.0203993
	236	ID6296	21	1.23873e-06	5.97537e-05			236	ID873	0	0	0			236	0.0204861
	237	ID7707	21	1.23873e-06	6.09925e-05			237	ID874	0	0	0			237	0.0205729
	238	ID10858	21	1.23873e-06	6.22312e-05			238	ID875	0	0	0			238	0.0206597
	239	ID4480	22	1.29771e-06	6.35289e-05			239	ID876	0	0	0			239	0.0207465
	240	ID4918	22	1.29771e-06	6.48266e-05			240	ID877	0	0	0			240	0.0208333
	241	ID4445	23	1.3567e-06	6.61833e-05			241	ID880	0	0	0			241	0.0209201
	242	ID4754	23	1.3567e-06	6.754e-05			242	ID884	0	0	0			242	0.0210069
	243	ID7057	23	1.3567e-06	6.88967e-05			243	ID885	0	0	0			243	0.0210938
	244	ID766	24	1.41569e-06	7.03124e-05			244	ID888	0	0	0			244	0.0211806
	245	ID9257	24	1.41569e-06	7.17281e-05			245	ID895	0	0	0			245	0.0212674
	246	ID1495	25	1.47467e-06	7.32028e-05			246	ID897	0	0	0			246	0.0213542
	247	ID9272	25	1.47467e-06	7.46774e-05			247	ID900	0	0	0			247	0.021441
	248	ID9997	25	1.47467e-06	7.61521e-05			248	ID903	0	0	0			248	0.0215278
	249	ID4883	26	1.53366e-06	7.76858e-05			249	ID904	0	0	0			249	0.0216146
	250	ID6062	26	1.53366e-06	7.92194e-05			250	ID906	0	0	0			250	0.0217014
	251	ID6860	26	1.53366e-06	8.07531e-05			251	ID913	0	0	0			251	0.0217882
	252	ID7299	27	1.59265e-06	8.23457e-05			252	ID914	0	0	0			252	0.021875
	253	ID8780	27	1.59265e-06	8.39384e-05			253	ID917	0	0	0			253	0.0219618
	254	ID8369	28	1.65163e-06	8.559e-05			254	ID924	0	0	0			254	0.0220486
	255	ID9662	28	1.65163e-06	8.72416e-05			255	ID925	0	0	0			255	0.0221354
	256	ID10273	28	1.65163e-06	8.88933e-05			256	ID928	0	0	0			256	0.0222222
	257	ID55	29	1.71062e-06	9.06039e-05			257	ID937	0	0	0			257	0.022309
	258	ID679	29	1.71062e-06	9.23145e-05			258	ID942	0	0	0			258	0.0223958
	259	ID4523	30	1.76961e-06	9.40841e-05			259	ID944	0	0	0			259	0.0224826
	260	ID6451	30	1.76961e-06	9.58537e-05			260	ID951	0	0	0			260	0.0225694
	261	ID6611	30	1.76961e-06	9.76233e-05			261	ID953	0	0	0			261	0.0226562
	262	ID7815	30	1.76961e-06	9.93929e-05			262	ID955	0	0	0			262	0.0227431
	263	ID2046	31	1.82859e-06	0.000101222			263	ID958	0	0	0			263	0.0228299
	264	ID9985	31	1.82859e-06	0.00010305			264	ID961	0	0	0			264	0.0229167
	265	ID752	32	1.88758e-06	0.000104938			265	ID962	0	0	0			265	0.0230035
	266	ID8656	32	1.88758e-06	0.000106825			266	ID964	0	0	0			266	0.0230903
	267	ID4696	33	1.94657e-06	0.000108772			267	ID967	0	0	0			267	0.0231771
	268	ID7038	33	1.94657e-06	0.000110718			268	ID970	0	0	0			268	0.0232639
	269	ID7479	33	1.94657e-06	0.000112665			269	ID971	0	0	0			269	0.0233507
	270	ID66	34	2.00556e-06	0.000114671			270	ID973	0	0	0			270	0.0234375
	271	ID5635	34	2.00556e-06	0.000116676			271	ID975	0	0	0			271	0.0235243
	272	ID2245	35	2.06454e-06	0.000118741			272	ID984	0	0	0			272	0.0236111
	273	ID2490	35	2.06454e-06	0.000120805			273	ID988	0	0	0			273	0.0236979
	274	ID2586	35	2.06454e-06	0.00012287			274	ID990	0	0	0			274	0.0237847
	275	ID5027	35	2.06454e-06	0.000124934			275	ID993	0	0	0			275	0.0238715
	276	ID10879	35	2.06454e-06	0.000126999			276	ID996	0	0	0			276	0.0239583
	277	ID4352	36	2.12353e-06	0.000129122			277	ID1001	0	0	0			277	0.0240451
	278	ID4906	36	2.12353e-06	0.000131246			278	ID1003	0	0	0			278	0.0241319
	279	ID5434	36	2.12353e-06	0.000133369			279	ID1007	0	0	0			279	0.0242188
	280	ID8533	36	2.12353e-06	0.000135493			280	ID1011	0	0	0			280	0.0243056
	281	ID10113	36	2.12353e-06	0.000137616			281	ID1012	0	0	0			281	0.0243924
	282	ID10900	36	2.12353e-06	0.00013974			282	ID1018	0	0	0			282	0.0244792
	283	ID252	37	2.18252e-06	0.000141923			283	ID1021	0	0	0			283	0.024566
	284	ID3099	37	2.18252e-06	0.000144105			284	ID1022	0	0	0			284	0.0246528
	285	ID3819	37	2.18252e-06	0.000146288			285	ID1025	0	0	0			285	0.0247396
	286	ID6131	38	2.2415e-06	0.000148529			286	ID1028	0	0	0			286	0.0248264
	287	ID7295	38	2.2415e-06	0.000150771			287	ID1030	0	0	0			287	0.0249132
	288	ID8062	38	2.2415e-06	0.000153012			288	ID1033	0	0	0			288	0.025
	289	ID10664	38	2.2415e-06	0.000155254			289	ID1043	0	0	0			289	0.0250868
	290	ID4501	39	2.30049e-06	0.000157554			290	ID1046	0	0	0			290	0.0251736
	291	ID5365	39	2.30049e-06	0.000159855			291	ID1050	0	0	0			291	0.0252604
	292	ID2255	40	2.35948e-06	0.000162214			292	ID1062	0	0	0			292	0.0253472
	293	ID5393	40	2.35948e-06	0.000164573			293	ID1063	0	0	0			293	0.025434
	294	ID6339	40	2.35948e-06	0.000166933			294	ID1073	0	0	0			294	0.0255208
	295	ID10697	40	2.35948e-06	0.000169292			295	ID1075	0	0	0			295	0.0256076
	296	ID9030	41	2.41846e-06	0.000171711			296	ID1078	0	0	0			296	0.0256944
	297	ID9865	41	2.41846e-06	0.000174129			297	ID1080	0	0	0			297	0.0257812
	298	ID3076	42	2.47745e-06	0.000176607			298	ID1088	0	0	0			298	0.0258681
	299	ID3535	42	2.47745e-06	0.000179084			299	ID1091	0	0	0			299	0.0259549
	300	ID5392	42	2.47745e-06	0.000181562			300	ID1096	0	0	0			300	0.0260417
	301	ID2668	43	2.53644e-06	0.000184098			301	ID1101	0	0	0			301	0.0261285
	302	ID3618	43	2.53644e-06	0.000186635			302	ID1104	0	0	0			302	0.0262153
	303	ID6255	43	2.53644e-06	0.000189171			303	ID1109	0	0	0			303	0.0263021
	304	ID11319	43	2.53644e-06	0.000191707			304	ID1123	0	0	0			304	0.0263889
	305	ID2849	44	2.59542e-06	0.000194303			305	ID1124	0	0	0			305	0.0264757
	306	ID4971	44	2.59542e-06	0.000196898			306	ID1130	0	0	0			306	0.0265625
	307	ID2429	45	2.65441e-06	0.000199553			307	ID1136	0	0	0			307	0.0266493
	308	ID8774	45	2.65441e-06	0.000202207			308	ID1137	0	0	0			308	0.0267361
	309	ID1336	46	2.7134e-06	0.000204921			309	ID1138	0	0	0			309	0.0268229
	310	ID8391	46	2.7134e-06	0.000207634			310	ID1147	0	0	0			310	0.0269097
	311	ID8760	46	2.7134e-06	0.000210347			311	ID1149	0	0	0			311	0.0269965
	312	ID9303	46	2.7134e-06	0.000213061			312	ID1150	0	0	0			312	0.0270833
	313	ID5759	47	2.77238e-06	0.000215833			313	ID1153	0	0	0			313	0.0271701
	314	ID3181	48	2.83137e-06	0.000218664			314	ID1154	0	0	0			314	0.0272569
	315	ID5980	48	2.83137e-06	0.000221496			315	ID1158	0	0	0			315	0.0273438
	316	ID7107	48	2.83137e-06	0.000224327			316	ID1164	0	0	0			316	0.0274306
	317	ID8478	48	2.83137e-06	0.000227159			317	ID1168	0	0	0			317	0.0275174
	318	ID10944	49	2.89036e-06	0.000230049			318	ID1170	0	0	0			318	0.0276042
	319	ID10958	49	2.89036e-06	0.000232939			319	ID1174	0	0	0			319	0.027691
	320	ID1264	50	2.94935e-06	0.000235889			320	ID1176	0	0	0			320	0.0277778
	321	ID1772	50	2.94935e-06	0.000238838			321	ID1179	0	0	0			321	0.0278646
	322	ID3896	50	2.94935e-06	0.000241787			322	ID1181	0	0	0			322	0.0279514
	323	ID5744	50	2.94935e-06	0.000244737			323	ID1187	0	0	0			323	0.0280382
	324	ID7050	50	2.94935e-06	0.000247686			324	ID1191	0	0	0			324	0.028125
	325	ID10402	50	2.94935e-06	0.000250635			325	ID1198	0	0	0			325	0.0282118
	326	ID11061	50	2.94935e-06	0.000253585			326	ID1203	0	0	0			326	0.0282986
	327	ID4658	51	3.00833e-06	0.000256593			327	ID1207	0	0	0			327	0.0283854
	328	ID6302	51	3.00833e-06	0.000259601			328	ID1209	0	0	0			328	0.0284722
	329	ID8585	51	3.00833e-06	0.00026261			329	ID1212	0	0	0			329	0.028559
	330	ID1823	53	3.12631e-06	0.000265736			330	ID1213	0	0	0			330	0.0286458
	331	ID7506	53	3.12631e-06	0.000268862			331	ID1215	0	0	0			331	0.0287326
	332	ID8616	54	3.18529e-06	0.000272048			332	ID1218	0	0	0			332	0.0288194
	333	ID9130	54	3.18529e-06	0.000275233			333	ID1220	0	0	0			333	0.0289063
	334	ID11050	54	3.18529e-06	0.000278418			334	ID1226	0	0	0			334	0.0289931
	335	ID493	55	3.24428e-06	0.000281663			335	ID1230	0	0	0			335	0.0290799
	336	ID1030	55	3.24428e-06	0.000284907			336	ID1238	0	0	0			336	0.0291667
	337	ID1814	55	3.24428e-06	0.000288151			337	ID1245	0	0	0			337	0.0292535
	338	ID4093	55	3.24428e-06	0.000291395			338	ID1246	0	0	0			338	0.0293403
	339	ID5071	55	3.24428e-06	0.00029464			339	ID1252	0	0	0			339	0.0294271
	340	ID5369	55	3.24428e-06	0.000297884			340	ID1253	0	0	0			340	0.0295139
	341	ID7080	55	3.24428e-06	0.000301128			341	ID1258	0	0	0			341	0.0296007
	342	ID10359	55	3.24428e-06	0.000304372			342	ID1259	0	0	0			342	0.0296875
	343	ID3173	56	3.30327e-06	0.000307676			343	ID1260	0	0	0			343	0.0297743
	344	ID5996	56	3.30327e-06	0.000310979			344	ID1261	0	0	0			344	0.0298611
	345	ID6531	56	3.30327e-06	0.000314282			345	ID1263	0	0	0			345	0.0299479
	346	ID1579	57	3.36225e-06	0.000317645			346	ID1264	0	0	0			346	0.0300347
	347	ID9218	58	3.42124e-06	0.000321066			347	ID1267	0	0	0			347	0.0301215
	348	ID3040	59	3.48023e-06	0.000324546			348	ID1269	0	0	0			348	0.0302083
	349	ID7819	59	3.48023e-06	0.000328026			349	ID1270	0	0	0			349	0.0302951
	350	ID9672	59	3.48023e-06	0.000331506			350	ID1271	0	0	0			350	0.0303819
	351	ID2834	60	3.53921e-06	0.000335046			351	ID1276	0	0	0			351	0.0304687
	352	ID2932	60	3.53921e-06	0.000338585			352	ID1282	0	0	0			352	0.0305556
	353	ID3802	60	3.53921e-06	0.000342124			353	ID1287	0	0	0			353	0.0306424
	354	ID5719	60	3.53921e-06	0.000345663			354	ID1288	0	0	0			354	0.0307292
	355	ID5977	60	3.53921e-06	0.000349203			355	ID1292	0	0	0			355	0.030816
	356	ID6725	60	3.53921e-06	0.000352742			356	ID1293	0	0	0			356	0.0309028
	357	ID11482	60	3.53921e-06	0.000356281			357	ID1295	0	0	0			357	0.0309896
	358	ID3028	61	3.5982e-06	0.000359879			358	ID1301	0	0	0			358	0.0310764
	359	ID7139	61	3.5982e-06	0.000363477			359	ID1313	0	0	0			359	0.0311632
	360	ID9058	61	3.5982e-06	0.000367076			360	ID1315	0	0	0			360	0.03125
	361	ID698	62	3.65719e-06	0.000370733			361	ID1317	0	0	0			361	0.0313368
	362	ID2171	62	3.65719e-06	0.00037439			362	ID1324	0	0	0			362	0.0314236
	363	ID3895	62	3.65719e-06	0.000378047			363	ID1331	0	0	0			363	0.0315104
	364	ID5049	62	3.65719e-06	0.000381704			364	ID1332	0	0	0			364	0.0315972
	365	ID7500	63	3.71618e-06	0.00038542			365	ID1334	0	0	0			365	0.031684
	366	ID8112	63	3.71618e-06	0.000389137			366	ID1338	0	0	0			366	0.0317708
	367	ID3457	64	3.77516e-06	0.000392912			367	ID1351	0	0	0			367	0.0318576
	368	ID11473	64	3.77516e-06	0.000396687			368	ID1353	0	0	0			368	0.0319444
	369	ID283	66	3.89314e-06	0.00040058			369	ID1359	0	0	0			369	0.0320312
	370	ID2786	66	3.89314e-06	0.000404473			370	ID1360	0	0	0			370	0.0321181
	371	ID10565	66	3.89314e-06	0.000408366			371	ID1362	0	0	0			371	0.0322049
	372	ID11075	66	3.89314e-06	0.00041226			372	ID1363	0	0	0			372	0.0322917
	373	ID1702	67	3.95212e-06	0.000416212			373	ID1372	0	0	0			373	0.0323785
	374	ID2225	67	3.95212e-06	0.000420164			374	ID1373	0	0	0			374	0.0324653
	375	ID5508	67	3.95212e-06	0.000424116			375	ID1381	0	0	0			375	0.0325521
	376	ID9424	67	3.95212e-06	0.000428068			376	ID1384	0	0	0			376	0.0326389
	377	ID964	68	4.01111e-06	0.000432079			377	ID1388	0	0	0			377	0.0327257
	378	ID7906	68	4.01111e-06	0.00043609			378	ID1391	0	0	0			378	0.0328125
	379	ID8746	68	4.01111e-06	0.000440101			379	ID1397	0	0	0			379	0.0328993
	380	ID5832	69	4.0701e-06	0.000444171			380	ID1400	0	0	0			380	0.0329861
	381	ID6903	69	4.0701e-06	0.000448242			381	ID1401	0	0	0			381	0.0330729
	382	ID3911	70	4.12908e-06	0.000452371			382	ID1412	0	0	0			382	0.0331597
	383	ID5783	70	4.12908e-06	0.0004565			383	ID1413	0	0	0			383	0.0332465
	384	ID7065	70	4.12908e-06	0.000460629			384	ID1419	0	0	0			384	0.0333333
	385	ID7115	70	4.12908e-06	0.000464758			385	ID1420	0	0	0			385	0.0334201
	386	ID8041	70	4.12908e-06	0.000468887			386	ID1424	0	0	0			386	0.0335069
	387	ID1262	71	4.18807e-06	0.000473075			387	ID1430	0	0	0			387	0.0335937
	388	ID1612	71	4.18807e-06	0.000477263			388	ID1432	0	0	0			388	0.0336806
	389	ID5009	71	4.18807e-06	0.000481451			389	ID1434	0	0	0			389	0.0337674
	390	ID5544	72	4.24706e-06	0.000485698			390	ID1439	0	0	0			390	0.0338542
	391	ID7761	72	4.24706e-06	0.000489945			391	ID1447	0	0	0			391	0.033941
	392	ID8397	72	4.24706e-06	0.000494192			392	ID1454	0	0	0			392	0.0340278
	393	ID11049	72	4.24706e-06	0.000498439			393	ID1455	0	0	0			393	0.0341146
	394	ID7580	73	4.30604e-06	0.000502745			394	ID1456	0	0	0			394	0.0342014
	395	ID7989	73	4.30604e-06	0.000507052			395	ID1466	0	0	0			395	0.0342882
	396	ID3626	74	4.36503e-06	0.000511417			396	ID1467	0	0	0			396	0.034375
	397	ID5910	74	4.36503e-06	0.000515782			397	ID1468	0	0	0			397	0.0344618
	398	ID8882	74	4.36503e-06	0.000520147			398	ID1470	0	0	0			398	0.0345486
	399	ID5283	75	4.42402e-06	0.000524571			399	ID1476	0	0	0			399	0.0346354
	400	ID10621	75	4.42402e-06	0.000528995			400	ID1478	0	0	0			400	0.0347222
	401	ID1383	76	4.48301e-06	0.000533478			401	ID1483	0	0	0			401	0.034809
	402	ID9096	76	4.48301e-06	0.000537961			402	ID1485	0	0	0			402	0.0348958
	403	ID343	77	4.54199e-06	0.000542503			403	ID1488	0	0	0			403	0.0349826
	404	ID2865	77	4.54199e-06	0.000547045			404	ID1489	0	0	0			404	0.0350694
	405	ID6028	77	4.54199e-06	0.000551587			405	ID1500	0	0	0			405	0.0351562
	406	ID8886	77	4.54199e-06	0.000556129			406	ID1502	0	0	0			406	0.0352431
	407	ID2353	78	4.60098e-06	0.00056073			407	ID1507	0	0	0			407	0.0353299
	408	ID2891	78	4.60098e-06	0.000565331			408	ID1512	0	0	0			408	0.0354167
	409	ID7870	79	4.65997e-06	0.000569991			409	ID1517	0	0	0			409	0.0355035
	410	ID9228	79	4.65997e-06	0.000574651			410	ID1522	0	0	0			410	0.0355903
	411	ID606	81	4.77794e-06	0.000579428			411	ID1524	0	0	0			411	0.0356771
	412	ID873	81	4.77794e-06	0.000584206			412	ID1526	0	0	0			412	0.0357639
	413	ID1231	81	4.77794e-06	0.000588984			413	ID1532	0	0	0			413	0.0358507
	414	ID1917	81	4.77794e-06	0.000593762			414	ID1533	0	0	0			414	0.0359375
	415	ID5513	81	4.77794e-06	0.00059854			415	ID1540	0	0	0			415	0.0360243
	416	ID44	82	4.83693e-06	0.000603377			416	ID1542	0	0	0			416	0.0361111
	417	ID2952	82	4.83693e-06	0.000608214			417	ID1551	0	0	0			417	0.0361979
	418	ID4599	82	4.83693e-06	0.000613051			418	ID1556	0	0	0			418	0.0362847
	419	ID6183	82	4.83693e-06	0.000617888			419	ID1557	0	0	0			419	0.0363715
	420	ID3707	83	4.89591e-06	0.000622784			420	ID1559	0	0	0			420	0.0364583
	421	ID7263	83	4.89591e-06	0.00062768			421	ID1563	0	0	0			421	0.0365451
	422	ID3366	84	4.9549e-06	0.000632635			422	ID1566	0	0	0			422	0.0366319
	423	ID6544	84	4.9549e-06	0.00063759			423	ID1568	0	0	0			423	0.0367188
	424	ID3526	85	5.01389e-06	0.000642603			424	ID1569	0	0	0			424	0.0368056
	425	ID4723	86	5.07287e-06	0.000647676			425	ID1570	0	0	0			425	0.0368924
	426	ID8008	87	5.13186e-06	0.000652808			426	ID1575	0	0	0			426	0.0369792
	427	ID8999	87	5.13186e-06	0.00065794			427	ID1576	0	0	0			427	0.037066
	428	ID1584	88	5.19085e-06	0.000663131			428	ID1580	0	0	0			428	0.0371528
	429	ID5131	88	5.19085e-06	0.000668322			429	ID1584	0	0	0			429	0.0372396
	430	ID6969	88	5.19085e-06	0.000673513			430	ID1589	0	0	0			430	0.0373264
	431	ID7895	88	5.19085e-06	0.000678703			431	ID1594	0	0	0			431	0.0374132
	432	ID9486	88	5.19085e-06	0.000683894			432	ID1596	0	0	0			432	0.0375
	433	ID591	89	5.24984e-06	0.000689144			433	ID1603	0	0	0			433	0.0375868
	434	ID7239	89	5.24984e-06	0.000694394			434	ID1610	0	0	0			434	0.0376736
	435	ID6190	90	5.30882e-06	0.000699703			435	ID1612	0	0	0			435	0.0377604
	436	ID2110	91	5.36781e-06	0.000705071			436	ID1623	0	0	0			436	0.0378472
	437	ID11060	91	5.36781e-06	0.000710438			437	ID1633	0	0	0			437	0.037934
	438	ID3467	92	5.4268e-06	0.000715865			438	ID1635	0	0	0			438	0.0380208
	439	ID7940	92	5.4268e-06	0.000721292			439	ID1641	0	0	0			439	0.0381076
	440	ID8476	92	5.4268e-06	0.000726719			440	ID1642	0	0	0			440	0.0381944
	441	ID726	93	5.48578e-06	0.000732205			441	ID1650	0	0	0			441	0.0382813
	442	ID6854	93	5.48578e-06	0.00073769			442	ID1652	0	0	0			442	0.0383681
	443	ID9284	93	5.48578e-06	0.000743176			443	ID1654	0	0	0			443	0.0384549
	444	ID10853	93	5.48578e-06	0.000748662			444	ID1656	0	0	0			444	0.0385417
	445	ID4431	94	5.54477e-06	0.000754207			445	ID1663	0	0	0			445	0.0386285
	446	ID7778	94	5.54477e-06	0.000759751			446	ID1664	0	0	0			446	0.0387153
	447	ID10978	94	5.54477e-06	0.000765296			447	ID1665	0	0	0			447	0.0388021
	448	ID9067	95	5.60376e-06	0.0007709			448	ID1667	0	0	0			448	0.0388889
	449	ID1149	96	5.66274e-06	0.000776563			449	ID1670	0	0	0			449	0.0389757
	450	ID9791	97	5.72173e-06	0.000782284			450	ID1674	0	0	0			450	0.0390625
	451	ID4075	98	5.78072e-06	0.000788065			451	ID1675	0	0	0			451	0.0391493
	452	ID124	99	5.8397e-06	0.000793905			452	ID1676	0	0	0			452	0.0392361
	453	ID10384	99	5.8397e-06	0.000799745			453	ID1677	0	0	0			453	0.0393229
	454	ID11462	99	5.8397e-06	0.000805584			454	ID1678	0	0	0			454	0.0394097
	455	ID315	100	5.89869e-06	0.000811483			455	ID1680	0	0	0			455	0.0394965
	456	ID4745	100	5.89869e-06	0.000817382			456	ID1681	0	0	0			456	0.0395833
	457	ID2780	101	5.95768e-06	0.000823339			457	ID1689	0	0	0			457	0.0396701
	458	ID9200	101	5.95768e-06	0.000829297			458	ID1693	0	0	0			458	0.0397569
	459	ID6453	102	6.01667e-06	0.000835314			459	ID1702	0	0	0			459	0.0398437
	460	ID6673	102	6.01667e-06	0.00084133			460	ID1707	0	0	0			460	0.0399306
	461	ID7834	103	6.07565e-06	0.000847406			461	ID1713	0	0	0			461	0.0400174
	462	ID1533	104	6.13464e-06	0.000853541			462	ID1714	0	0	0			462	0.0401042
	463	ID4784	104	6.13464e-06	0.000859675			463	ID1720	0	0	0			463	0.040191
	464	ID6789	104	6.13464e-06	0.00086581			464	ID1725	0	0	0			464	0.0402778
	465	ID1287	105	6.19363e-06	0.000872004			465	ID1726	0	0	0			465	0.0403646
	466	ID8163	105	6.19363e-06	0.000878197			466	ID1728	0	0	0			466	0.0404514
	467	ID8164	106	6.25261e-06	0.00088445			467	ID1730	0	0	0			467	0.0405382
	468	ID8538	106	6.25261e-06	0.000890702			468	ID1733	0	0	0			468	0.040625
	469	ID9139	106	6.25261e-06	0.000896955			469	ID1742	0	0	0			469	0.0407118
	470	ID1631	107	6.3116e-06	0.000903267			470	ID1745	0	0	0			470	0.0407986
	471	ID2276	107	6.3116e-06	0.000909578			471	ID1746	0	0	0			471	0.0408854
	472	ID775	108	6.37059e-06	0.000915949			472	ID1748	0	0	0			472	0.0409722
	473	ID1675	108	6.37059e-06	0.000922319			473	ID1755	0	0	0			473	0.041059
	474	ID1780	108	6.37059e-06	0.00092869			474	ID1757	0	0	0			474	0.0411458
	475	ID4533	108	6.37059e-06	0.000935061			475	ID1758	0	0	0			475	0.0412326
	476	ID7852	108	6.37059e-06	0.000941431			476	ID1767	0	0	0			476	0.0413194
	477	ID2438	109	6.42957e-06	0.000947861			477	ID1772	0	0	0			477	0.0414062
	478	ID8981	109	6.42957e-06	0.00095429			478	ID1774	0	0	0			478	0.0414931
	479	ID9516	109	6.42957e-06	0.00096072			479	ID1781	0	0	0			479	0.0415799
	480	ID9947	109	6.42957e-06	0.000967149			480	ID1792	0	0	0			480	0.0416667
	481	ID11047	109	6.42957e-06	0.000973579			481	ID1795	0	0	0			481	0.0417535
	482	ID621	110	6.48856e-06	0.000980068			482	ID1796	0	0	0			482	0.0418403
	483	ID5233	110	6.48856e-06	0.000986556			483	ID1798	0	0	0			483	0.0419271
	484	ID10910	110	6.48856e-06	0.000993045			484	ID1802	0	0	0			484	0.0420139
	485	ID1488	111	6.54755e-06	0.000999592			485	ID1803	0	0	0			485	0.0421007
	486	ID2425	111	6.54755e-06	0.00100614			486	ID1808	0	0	0			486	0.0421875
	487	ID7894	111	6.54755e-06	0.00101269			487	ID1814	0	0	0			487	0.0422743
	488	ID3932	112	6.60653e-06	0.00101929			488	ID1815	0	0	0			488	0.0423611
	489	ID8416	113	6.66552e-06	0.00102596			489	ID1818	0	0	0			489	0.0424479
	490	ID8467	113	6.66552e-06	0.00103262			490	ID1821	0	0	0			490	0.0425347
	491	ID169	114	6.72451e-06	0.00103935			491	ID1837	0	0	0			491	0.0426215
	492	ID9511	114	6.72451e-06	0.00104607			492	ID1838	0	0	0			492	0.0427083
	493	ID466	115	6.78349e-06	0.00105286			493	ID1839	0	0	0			493	0.0427951
	494	ID9460	115	6.78349e-06	0.00105964			494	ID1846	0	0	0			494	0.0428819
	495	ID11263	115	6.78349e-06	0.00106642			495	ID1852	0	0	0			495	0.0429688
	496	ID11406	115	6.78349e-06	0.00107321			496	ID1854	0	0	0			496	0.0430556
	497	ID6934	116	6.84248e-06	0.00108005			497	ID1858	0	0	0			497	0.0431424
	498	ID7390	116	6.84248e-06	0.00108689			498	ID1859	0	0	0			498	0.0432292
	499	ID10484	116	6.84248e-06	0.00109374			499	ID1866	0	0	0			499	0.043316
	500	ID526	117	6.90147e-06	0.00110064			500	ID1869	0	0	0			500	0.0434028
	501	ID7146	117	6.90147e-06	0.00110754			501	ID1883	0	0	0			501	0.0434896
	502	ID7842	117	6.90147e-06	0.00111444			502	ID1886	0	0	0			502	0.0435764
	503	ID1333	118	6.96046e-06	0.0011214			503	ID1887	0	0	0			503	0.0436632
	504	ID2866	118	6.96046e-06	0.00112836			504	ID1888	0	0	0			504	0.04375
	505	ID9007	118	6.96046e-06	0.00113532			505	ID1891	0	0	0			505	0.0438368
	506	ID10215	118	6.96046e-06	0.00114228			506	ID1893	0	0	0			506	0.0439236
	507	ID409	119	7.01944e-06	0.0011493			507	ID1895	0	0	0			507	0.0440104
	508	ID3167	120	7.07843e-06	0.00115638			508	ID1896	0	0	0			508	0.0440972
	509	ID3304	120	7.07843e-06	0.00116346			509	ID1899	0	0	0			509	0.044184
	510	ID7988	120	7.07843e-06	0.00117054			510	ID1907	0	0	0			510	0.0442708
	511	ID10734	120	7.07843e-06	0.00117761			511	ID1908	0	0	0			511	0.0443576
	512	ID2551	121	7.13742e-06	0.00118475			512	ID1910	0	0	0			512	0.0444444
	513	ID3984	121	7.13742e-06	0.00119189			513	ID1915	0	0	0			513	0.0445313
	514	ID6370	121	7.13742e-06	0.00119903			514	ID1917	0	0	0			514	0.0446181
	515	ID5082	122	7.1964e-06	0.00120622			515	ID1927	0	0	0			515	0.0447049
	516	ID5414	122	7.1964e-06	0.00121342			516	ID1930	0	0	0			516	0.0447917
	517	ID6806	123	7.25539e-06	0.00122068			517	ID1931	0	0	0			517	0.0448785
	518	ID7104	123	7.25539e-06	0.00122793			518	ID1932	0	0	0			518	0.0449653
	519	ID7767	123	7.25539e-06	0.00123519			519	ID1936	0	0	0			519	0.0450521
	520	ID10061	123	7.25539e-06	0.00124244			520	ID1943	0	0	0			520	0.0451389
	521	ID5632	124	7.31438e-06	0.00124976			521	ID1952	0	0	0			521	0.0452257
	522	ID5896	124	7.31438e-06	0.00125707			522	ID1956	0	0	0			522	0.0453125
	523	ID6025	124	7.31438e-06	0.00126438			523	ID1957	0	0	0			523	0.0453993
	524	ID10973	124	7.31438e-06	0.0012717			524	ID1963	0	0	0			524	0.0454861
	525	ID11192	124	7.31438e-06	0.00127901			525	ID1967	0	0	0			525	0.0455729
	526	ID11397	124	7.31438e-06	0.00128633			526	ID1971	0	0	0			526	0.0456597
	527	ID7574	125	7.37336e-06	0.0012937			527	ID1974	0	0	0			527	0.0457465
	528	ID8896	125	7.37336e-06	0.00130107			528	ID1975	0	0	0			528	0.0458333
	529	ID9052	125	7.37336e-06	0.00130845			529	ID1978	0	0	0			529	0.0459201
	530	ID1840	126	7.43235e-06	0.00131588			530	ID1979	0	0	0			530	0.0460069
	531	ID3460	126	7.43235e-06	0.00132331			531	ID1986	0	0	0			531	0.0460938
	532	ID7384	126	7.43235e-06	0.00133074			532	ID1990	0	0	0			532	0.0461806
	533	ID9062	126	7.43235e-06	0.00133818			533	ID1993	0	0	0			533	0.0462674
	534	ID9528	126	7.43235e-06	0.00134561			534	ID1995	0	0	0			534	0.0463542
	535	ID10171	126	7.43235e-06	0.00135304			535	ID1996	0	0	0			535	0.046441
	536	ID9175	127	7.49134e-06	0.00136053			536	ID2005	0	0	0			536	0.0465278
	537	ID438	128	7.55032e-06	0.00136808			537	ID2020	0	0	0			537	0.0466146
	538	ID1654	128	7.55032e-06	0.00137563			538	ID2022	0	0	0			538	0.0467014
	539	ID2231	128	7.55032e-06	0.00138318			539	ID2023	0	0	0			539	0.0467882
	540	ID4844	128	7.55032e-06	0.00139073			540	ID2028	0	0	0			540	0.046875
	541	ID6704	128	7.55032e-06	0.00139828			541	ID2033	0	0	0			541	0.0469618
	542	ID11376	128	7.55032e-06	0.00140584			542	ID2046	0	0	0			542	0.0470486
	543	ID1681	129	7.60931e-06	0.00141344			543	ID2051	0	0	0			543	0.0471354
	544	ID2126	129	7.60931e-06	0.00142105			544	ID2056	0	0	0			544	0.0472222
	545	ID3956	129	7.60931e-06	0.00142866			545	ID2062	0	0	0			545	0.047309
	546	ID4161	129	7.60931e-06	0.00143627			546	ID2063	0	0	0			546	0.0473958
	547	ID8167	129	7.60931e-06	0.00144388			547	ID2066	0	0	0			547	0.0474826
	548	ID8754	129	7.60931e-06	0.00145149			548	ID2068	0	0	0			548	0.0475694
	549	ID9013	129	7.60931e-06	0.0014591			549	ID2072	0	0	0			549	0.0476562
	550	ID3470	130	7.6683e-06	0.00146677			550	ID2080	0	0	0			550	0.0477431
	551	ID4606	130	7.6683e-06	0.00147444			551	ID2081	0	0	0			551	0.0478299
	552	ID6944	130	7.6683e-06	0.00148211			552	ID2088	0	0	0			552	0.0479167
	553	ID8427	130	7.6683e-06	0.00148977			553	ID2093	0	0	0			553	0.0480035
	554	ID973	131	7.72729e-06	0.0014975			554	ID2097	0	0	0			554	0.0480903
	555	ID1551	131	7.72729e-06	0.00150523			555	ID2105	0	0	0			555	0.0481771
	556	ID3065	131	7.72729e-06	0.00151296			556	ID2110	0	0	0			556	0.0482639
	557	ID5093	131	7.72729e-06	0.00152068			557	ID2113	0	0	0			557	0.0483507
	558	ID6101	131	7.72729e-06	0.00152841			558	ID2117	0	0	0			558	0.0484375
	559	ID5372	133	7.84526e-06	0.00153626			559	ID2120	0	0	0			559	0.0485243
	560	ID10009	133	7.84526e-06	0.0015441			560	ID2121	0	0	0			560	0.0486111
	561	ID2839	134	7.90425e-06	0.001552			561	ID2124	0	0	0			561	0.0486979
	562	ID9493	134	7.90425e-06	0.00155991			562	ID2125	0	0	0			562	0.0487847
	563	ID9788	134	7.90425e-06	0.00156781			563	ID2126	0	0	0			563	0.0488715
	564	ID3406	135	7.96323e-06	0.00157578			564	ID2128	0	0	0			564	0.0489583
	565	ID3957	135	7.96323e-06	0.00158374			565	ID2129	0	0	0			565	0.0490451
	566	ID4966	135	7.96323e-06	0.0015917			566	ID2130	0	0	0			566	0.0491319
	567	ID6070	136	8.02222e-06	0.00159973			567	ID2131	0	0	0			567	0.0492187
	568	ID9328	136	8.02222e-06	0.00160775			568	ID2139	0	0	0			568	0.0493056
	569	ID4257	137	8.08121e-06	0.00161583			569	ID2140	0	0	0			569	0.0493924
	570	ID10134	137	8.08121e-06	0.00162391			570	ID2144	0	0	0			570	0.0494792
	571	ID40	138	8.14019e-06	0.00163205			571	ID2145	0	0	0			571	0.049566
	572	ID457	138	8.14019e-06	0.00164019			572	ID2148	0	0	0			572	0.0496528
	573	ID3400	138	8.14019e-06	0.00164833			573	ID2152	0	0	0			573	0.0497396
	574	ID9199	138	8.14019e-06	0.00165647			574	ID2153	0	0	0			574	0.0498264
	575	ID10172	138	8.14019e-06	0.00166461			575	ID2154	0	0	0			575	0.0499132
	576	ID289	139	8.19918e-06	0.00167281			576	ID2160	0	0	0			576	0.05
	577	ID8960	139	8.19918e-06	0.00168101			577	ID2163	0	0	0			577	0.0500868
	578	ID10035	139	8.19918e-06	0.00168921			578	ID2167	0	0	0			578	0.0501736
	579	ID5236	140	8.25817e-06	0.00169747			579	ID2170	0	0	0			579	0.0502604
	580	ID6540	140	8.25817e-06	0.00170572			580	ID2173	0	0	0			580	0.0503472
	581	ID7090	140	8.25817e-06	0.00171398			581	ID2179	0	0	0			581	0.050434
	582	ID253	141	8.31715e-06	0.0017223			582	ID2189	0	0	0			582	0.0505208
	583	ID886	141	8.31715e-06	0.00173062			583	ID2191	0	0	0			583	0.0506076
	584	ID1932	141	8.31715e-06	0.00173893			584	ID2204	0	0	0			584	0.0506944
	585	ID3557	141	8.31715e-06	0.00174725			585	ID2207	0	0	0			585	0.0507812
	586	ID3619	141	8.31715e-06	0.00175557			586	ID2208	0	0	0			586	0.0508681
	587	ID4047	141	8.31715e-06	0.00176389			587	ID2210	0	0	0			587	0.0509549
	588	ID4448	141	8.31715e-06	0.0017722			588	ID2216	0	0	0			588	0.0510417
	589	ID4588	141	8.31715e-06	0.00178052			589	ID2218	0	0	0			589	0.0511285
	590	ID9071	141	8.31715e-06	0.00178884			590	ID2219	0	0	0			590	0.0512153
	591	ID9960	141	8.31715e-06	0.00179715			591	ID2222	0	0	0			591	0.0513021
	592	ID10277	141	8.31715e-06	0.00180547			592	ID2225	0	0	0			592	0.0513889
	593	ID831	142	8.37614e-06	0.00181385			593	ID2231	0	0	0			593	0.0514757
	594	ID1155	142	8.37614e-06	0.00182222			594	ID2232	0	0	0			594	0.0515625
	595	ID2269	142	8.37614e-06	0.0018306			595	ID2234	0	0	0			595	0.0516493
	596	ID7537	142	8.37614e-06	0.00183898			596	ID2238	0	0	0			596	0.0517361
	597	ID7949	142	8.37614e-06	0.00184735			597	ID2242	0	0	0			597	0.0518229
	598	ID9049	142	8.37614e-06	0.00185573			598	ID2244	0	0	0			598	0.0519097
	599	ID10152	142	8.37614e-06	0.0018641			599	ID2245	0	0	0			599	0.0519965
	600	ID6691	143	8.43513e-06	0.00187254			600	ID2246	0	0	0			600	0.0520833
	601	ID8226	143	8.43513e-06	0.00188097			601	ID2250	0	0	0			601	0.0521701
	602	ID11330	143	8.43513e-06	0.00188941			602	ID2251	0	0	0			602	0.0522569
	603	ID3547	144	8.49412e-06	0.0018979			603	ID2252	0	0	0			603	0.0523438
	604	ID5169	144	8.49412e-06	0.0019064			604	ID2254	0	0	0			604	0.0524306
	605	ID809	145	8.5531e-06	0.00191495			605	ID2255	0	0	0			605	0.0525174
	606	ID5890	145	8.5531e-06	0.0019235			606	ID2257	0	0	0			606	0.0526042
	607	ID9329	145	8.5531e-06	0.00193206			607	ID2258	0	0	0			607	0.052691
	608	ID9701	145	8.5531e-06	0.00194061			608	ID2260	0	0	0			608	0.0527778
	609	ID3190	146	8.61209e-06	0.00194922			609	ID2264	0	0	0			609	0.0528646
	610	ID861	147	8.67108e-06	0.00195789			610	ID2267	0	0	0			610	0.0529514
	611	ID5983	147	8.67108e-06	0.00196656			611	ID2268	0	0	0			611	0.0530382
	612	ID3582	148	8.73006e-06	0.00197529			612	ID2271	0	0	0			612	0.053125
	613	ID8705	148	8.73006e-06	0.00198402			613	ID2274	0	0	0			613	0.0532118
	614	ID4223	149	8.78905e-06	0.00199281			614	ID2276	0	0	0			614	0.0532986
	615	ID5034	149	8.78905e-06	0.0020016			615	ID2280	0	0	0			615	0.0533854
	616	ID6495	149	8.78905e-06	0.00201039			616	ID2285	0	0	0			616	0.0534722
	617	ID7521	149	8.78905e-06	0.00201918			617	ID2286	0	0	0			617	0.053559
	618	ID8056	149	8.78905e-06	0.00202797			618	ID2293	0	0	0			618	0.0536458
	619	ID3469	150	8.84804e-06	0.00203682			619	ID2297	0	0	0			619	0.0537326
	620	ID6034	150	8.84804e-06	0.00204567			620	ID2298	0	0	0			620	0.0538194
	621	ID10234	150	8.84804e-06	0.00205451			621	ID2304	0	0	0			621	0.0539063
	622	ID2641	151	8.90702e-06	0.00206342			622	ID2305	0	0	0			622	0.0539931
	623	ID4236	151	8.90702e-06	0.00207233			623	ID2306	0	0	0			623	0.0540799
	624	ID4411	151	8.90702e-06	0.00208124			624	ID2313	0	0	0			624	0.0541667
	625	ID10931	151	8.90702e-06	0.00209014			625	ID2318	0	0	0			625	0.0542535
	626	ID4242	152	8.96601e-06	0.00209911			626	ID2320	0	0	0			626	0.0543403
	627	ID4671	152	8.96601e-06	0.00210807			627	ID2326	0	0	0			627	0.0544271
	628	ID7182	152	8.96601e-06	0.00211704			628	ID2327	0	0	0			628	0.0545139
	629	ID7666	152	8.96601e-06	0.00212601			629	ID2331	0	0	0			629	0.0546007
	630	ID8218	152	8.96601e-06	0.00213497			630	ID2335	0	0	0			630	0.0546875
	631	ID9301	152	8.96601e-06	0.00214394			631	ID2336	0	0	0			631	0.0547743
	632	ID357	153	9.025e-06	0.00215296			632	ID2339	0	0	0			632	0.0548611
	633	ID1164	153	9.025e-06	0.00216199			633	ID2348	0	0	0			633	0.0549479
	634	ID1547	153	9.025e-06	0.00217101			634	ID2353	0	0	0			634	0.0550347
	635	ID1678	153	9.025e-06	0.00218004			635	ID2360	0	0	0			635	0.0551215
	636	ID4725	153	9.025e-06	0.00218906			636	ID2362	0	0	0			636	0.0552083
	637	ID8991	153	9.025e-06	0.00219809			637	ID2363	0	0	0			637	0.0552951
	638	ID1927	154	9.08398e-06	0.00220717			638	ID2364	0	0	0			638	0.0553819
	639	ID4224	154	9.08398e-06	0.00221626			639	ID2369	0	0	0			639	0.0554687
	640	ID6772	154	9.08398e-06	0.00222534			640	ID2375	0	0	0			640	0.0555556
	641	ID9316	154	9.08398e-06	0.00223442			641	ID2376	0	0	0			641	0.0556424
	642	ID9523	154	9.08398e-06	0.00224351			642	ID2379	0	0	0			642	0.0557292
	643	ID178	155	9.14297e-06	0.00225265			643	ID2381	0	0	0			643	0.055816
	644	ID601	155	9.14297e-06	0.00226179			644	ID2383	0	0	0			644	0.0559028
	645	ID3858	155	9.14297e-06	0.00227094			645	ID2386	0	0	0			645	0.0559896
	646	ID6866	155	9.14297e-06	0.00228008			646	ID2388	0	0	0			646	0.0560764
	647	ID928	156	9.20196e-06	0.00228928			647	ID2395	0	0	0			647	0.0561632
	648	ID3921	156	9.20196e-06	0.00229848			648	ID2396	0	0	0			648	0.05625
	649	ID4232	156	9.20196e-06	0.00230769			649	ID2397	0	0	0			649	0.0563368
	650	ID5750	156	9.20196e-06	0.00231689			650	ID2399	0	0	0			650	0.0564236
	651	ID6157	156	9.20196e-06	0.00232609			651	ID2402	0	0	0			651	0.0565104
	652	ID6356	156	9.20196e-06	0.00233529			652	ID2412	0	0	0			652	0.0565972
	653	ID7538	156	9.20196e-06	0.00234449			653	ID2415	0	0	0			653	0.056684
	654	ID8860	156	9.20196e-06	0.0023537			654	ID2423	0	0	0			654	0.0567708
	655	ID9774	156	9.20196e-06	0.0023629			655	ID2425	0	0	0			655	0.0568576
	656	ID2564	157	9.26095e-06	0.00237216			656	ID2426	0	0	0			656	0.0569444
	657	ID4792	158	9.31993e-06	0.00238148			657	ID2432	0	0	0			657	0.0570312
	658	ID8002	158	9.31993e-06	0.0023908			658	ID2437	0	0	0			658	0.0571181
	659	ID9263	158	9.31993e-06	0.00240012			659	ID2438	0	0	0			659	0.0572049
	660	ID4328	160	9.43791e-06	0.00240956			660	ID2452	0	0	0			660	0.0572917
	661	ID4482	160	9.43791e-06	0.00241899			661	ID2453	0	0	0			661	0.0573785
	662	ID4720	160	9.43791e-06	0.00242843			662	ID2459	0	0	0			662	0.0574653
	663	ID5887	160	9.43791e-06	0.00243787			663	ID2460	0	0	0			663	0.0575521
	664	ID8758	160	9.43791e-06	0.00244731			664	ID2464	0	0	0			664	0.0576389
	665	ID3328	161	9.49689e-06	0.0024568			665	ID2469	0	0	0			665	0.0577257
	666	ID8635	161	9.49689e-06	0.0024663			666	ID2470	0	0	0			666	0.0578125
	667	ID8980	161	9.49689e-06	0.0024758			667	ID2471	0	0	0			667	0.0578993
	668	ID153	162	9.55588e-06	0.00248535			668	ID2481	0	0	0			668	0.0579861
	669	ID3380	162	9.55588e-06	0.00249491			669	ID2486	0	0	0			669	0.0580729
	670	ID6029	163	9.61487e-06	0.00250453			670	ID2487	0	0	0			670	0.0581597
	671	ID8820	163	9.61487e-06	0.00251414			671	ID2490	0	0	0			671	0.0582465
	672	ID2378	164	9.67385e-06	0.00252381			672	ID2494	0	0	0			672	0.0583333
	673	ID3721	164	9.67385e-06	0.00253349			673	ID2495	0	0	0			673	0.0584201
	674	ID3828	164	9.67385e-06	0.00254316			674	ID2503	0	0	0			674	0.0585069
	675	ID4032	164	9.67385e-06	0.00255284			675	ID2507	0	0	0			675	0.0585938
	676	ID7873	164	9.67385e-06	0.00256251			676	ID2513	0	0	0			676	0.0586806
	677	ID9897	164	9.67385e-06	0.00257218			677	ID2522	0	0	0			677	0.0587674
	678	ID6465	165	9.73284e-06	0.00258192			678	ID2524	0	0	0			678	0.0588542
	679	ID10921	165	9.73284e-06	0.00259165			679	ID2525	0	0	0			679	0.058941
	680	ID4045	166	9.79183e-06	0.00260144			680	ID2532	0	0	0			680	0.0590278
	681	ID4799	166	9.79183e-06	0.00261123			681	ID2535	0	0	0			681	0.0591146
	682	ID7302	166	9.79183e-06	0.00262102			682	ID2539	0	0	0			682	0.0592014
	683	ID9379	167	9.85081e-06	0.00263088			683	ID2544	0	0	0			683	0.0592882
	684	ID536	168	9.9098e-06	0.00264079			684	ID2546	0	0	0			684	0.059375
	685	ID4851	168	9.9098e-06	0.00265069			685	ID2551	0	0	0			685	0.0594618
	686	ID7204	168	9.9098e-06	0.0026606			686	ID2552	0	0	0			686	0.0595486
	687	ID10745	168	9.9098e-06	0.00267051			687	ID2554	0	0	0			687	0.0596354
	688	ID2732	169	9.96879e-06	0.00268048			688	ID2572	0	0	0			688	0.0597222
	689	ID4925	169	9.96879e-06	0.00269045			689	ID2575	0	0	0			689	0.059809
	690	ID8620	169	9.96879e-06	0.00270042			690	ID2579	0	0	0			690	0.0598958
	691	ID4339	170	1.00278e-05	0.00271045			691	ID2581	0	0	0			691	0.0599826
	692	ID6716	170	1.00278e-05	0.00272048			692	ID2582	0	0	0			692	0.0600694
	693	ID6698	171	1.00868e-05	0.00273056			693	ID2585	0	0	0			693	0.0601563
	694	ID6827	171	1.00868e-05	0.00274065			694	ID2586	0	0	0			694	0.0602431
	695	ID8313	171	1.00868e-05	0.00275074			695	ID2587	0	0	0			695	0.0603299
	696	ID8406	171	1.00868e-05	0.00276082			696	ID2591	0	0	0			696	0.0604167
	697	ID8519	171	1.00868e-05	0.00277091			697	ID2592	0	0	0			697	0.0605035
	698	ID9839	171	1.00868e-05	0.002781			698	ID2598	0	0	0			698	0.0605903
	699	ID10105	171	1.00868e-05	0.00279108			699	ID2614	0	0	0			699	0.0606771
	700	ID3410	172	1.01457e-05	0.00280123			700	ID2618	0	0	0			700	0.0607639
	701	ID3483	172	1.01457e-05	0.00281138			701	ID2619	0	0	0			701	0.0608507
	702	ID4672	172	1.01457e-05	0.00282152			702	ID2625	0	0	0			702	0.0609375
	703	ID4782	172	1.01457e-05	0.00283167			703	ID2627	0	0	0			703	0.0610243
	704	ID11307	172	1.01457e-05	0.00284181			704	ID2628	0	0	0			704	0.0611111
	705	ID7447	173	1.02047e-05	0.00285202			705	ID2638	0	0	0			705	0.0611979
	706	ID8204	173	1.02047e-05	0.00286222			706	ID2641	0	0	0			706	0.0612847
	707	ID1646	175	1.03227e-05	0.00287254			707	ID2643	0	0	0			707	0.0613715
	708	ID2207	175	1.03227e-05	0.00288287			708	ID2648	0	0	0			708	0.0614583
	709	ID11002	175	1.03227e-05	0.00289319			709	ID2652	0	0	0			709	0.0615451
	710	ID446	176	1.03817e-05	0.00290357			710	ID2654	0	0	0			710	0.0616319
	711	ID2402	176	1.03817e-05	0.00291395			711	ID2656	0	0	0			711	0.0617188
	712	ID3116	176	1.03817e-05	0.00292434			712	ID2657	0	0	0			712	0.0618056
	713	ID3894	176	1.03817e-05	0.00293472			713	ID2659	0	0	0			713	0.0618924
	714	ID7122	176	1.03817e-05	0.0029451			714	ID2663	0	0	0			714	0.0619792
	715	ID7372	176	1.03817e-05	0.00295548			715	ID2665	0	0	0			715	0.062066
	716	ID8821	176	1.03817e-05	0.00296586			716	ID2666	0	0	0			716	0.0621528
	717	ID10376	176	1.03817e-05	0.00297624			717	ID2668	0	0	0			717	0.0622396
	718	ID609	177	1.04407e-05	0.00298668			718	ID2674	0	0	0			718	0.0623264
	719	ID9429	177	1.04407e-05	0.00299713			719	ID2676	0	0	0			719	0.0624132
	720	ID1956	178	1.04997e-05	0.00300762			720	ID2680	0	0	0			720	0.0625
	721	ID3337	178	1.04997e-05	0.00301812			721	ID2682	0	0	0			721	0.0625868
	722	ID3583	178	1.04997e-05	0.00302862			722	ID2690	0	0	0			722	0.0626736
	723	ID8037	178	1.04997e-05	0.00303912			723	ID2704	0	0	0			723	0.0627604
	724	ID9543	178	1.04997e-05	0.00304962			724	ID2705	0	0	0			724	0.0628472
	725	ID10227	178	1.04997e-05	0.00306012			725	ID2707	0	0	0			725	0.062934
	726	ID2364	180	1.06176e-05	0.00307074			726	ID2710	0	0	0			726	0.0630208
	727	ID4278	180	1.06176e-05	0.00308136			727	ID2713	0	0	0			727	0.0631076
	728	ID6951	180	1.06176e-05	0.00309198			728	ID2714	0	0	0			728	0.0631944
	729	ID10481	180	1.06176e-05	0.00310259			729	ID2715	0	0	0			729	0.0632812
	730	ID541	181	1.06766e-05	0.00311327			730	ID2721	0	0	0			730	0.0633681
	731	ID2597	181	1.06766e-05	0.00312395			731	ID2722	0	0	0			731	0.0634549
	732	ID1542	182	1.07356e-05	0.00313468			732	ID2723	0	0	0			732	0.0635417
	733	ID3341	182	1.07356e-05	0.00314542			733	ID2726	0	0	0			733	0.0636285
	734	ID6879	182	1.07356e-05	0.00315615			734	ID2729	0	0	0			734	0.0637153
	735	ID7792	182	1.07356e-05	0.00316689			735	ID2732	0	0	0			735	0.0638021
	736	ID8266	182	1.07356e-05	0.00317762			736	ID2735	0	0	0			736	0.0638889
	737	ID8453	182	1.07356e-05	0.00318836			737	ID2740	0	0	0			737	0.0639757
	738	ID8893	182	1.07356e-05	0.0031991			738	ID2744	0	0	0			738	0.0640625
	739	ID4103	183	1.07946e-05	0.00320989			739	ID2746	0	0	0			739	0.0641493
	740	ID4408	183	1.07946e-05	0.00322069			740	ID2754	0	0	0			740	0.0642361
	741	ID5218	183	1.07946e-05	0.00323148			741	ID2761	0	0	0			741	0.0643229
	742	ID4591	184	1.08536e-05	0.00324233			742	ID2764	0	0	0			742	0.0644097
	743	ID6030	184	1.08536e-05	0.00325319			743	ID2767	0	0	0			743	0.0644965
	744	ID9757	184	1.08536e-05	0.00326404			744	ID2768	0	0	0			744	0.0645833
	745	ID1560	185	1.09126e-05	0.00327495			745	ID2769	0	0	0			745	0.0646701
	746	ID2946	185	1.09126e-05	0.00328587			746	ID2772	0	0	0			746	0.0647569
	747	ID5394	185	1.09126e-05	0.00329678			747	ID2776	0	0	0			747	0.0648438
	748	ID5500	185	1.09126e-05	0.00330769			748	ID2778	0	0	0			748	0.0649306
	749	ID6446	185	1.09126e-05	0.0033186			749	ID2780	0	0	0			749	0.0650174
	750	ID10417	185	1.09126e-05	0.00332952			750	ID2784	0	0	0			750	0.0651042
	751	ID858	186	1.09716e-05	0.00334049			751	ID2793	0	0	0			751	0.065191
	752	ID3154	186	1.09716e-05	0.00335146			752	ID2795	0	0	0			752	0.0652778
	753	ID3580	186	1.09716e-05	0.00336243			753	ID2799	0	0	0			753	0.0653646
	754	ID4317	186	1.09716e-05	0.0033734			754	ID2800	0	0	0			754	0.0654514
	755	ID6244	186	1.09716e-05	0.00338437			755	ID2805	0	0	0			755	0.0655382
	756	ID4135	187	1.10306e-05	0.0033954			756	ID2812	0	0	0			756	0.065625
	757	ID5385	187	1.10306e-05	0.00340644			757	ID2815	0	0	0			757	0.0657118
	758	ID8813	187	1.10306e-05	0.00341747			758	ID2820	0	0	0			758	0.0657986
	759	ID750	188	1.10895e-05	0.00342856			759	ID2829	0	0	0			759	0.0658854
	760	ID6834	188	1.10895e-05	0.00343964			760	ID2831	0	0	0			760	0.0659722
	761	ID4215	189	1.11485e-05	0.00345079			761	ID2832	0	0	0			761	0.066059
	762	ID5336	189	1.11485e-05	0.00346194			762	ID2834	0	0	0			762	0.0661458
	763	ID9061	189	1.11485e-05	0.00347309			763	ID2838	0	0	0			763	0.0662326
	764	ID2809	190	1.12075e-05	0.0034843			764	ID2839	0	0	0			764	0.0663194
	765	ID5503	190	1.12075e-05	0.00349551			765	ID2844	0	0	0			765	0.0664062
	766	ID7392	190	1.12075e-05	0.00350671			766	ID2854	0	0	0			766	0.0664931
	767	ID1348	191	1.12665e-05	0.00351798			767	ID2861	0	0	0			767	0.0665799
	768	ID2799	191	1.12665e-05	0.00352925			768	ID2865	0	0	0			768	0.0666667
	769	ID7622	191	1.12665e-05	0.00354051			769	ID2866	0	0	0			769	0.0667535
	770	ID278	192	1.13255e-05	0.00355184			770	ID2867	0	0	0			770	0.0668403
	771	ID2051	192	1.13255e-05	0.00356316			771	ID2868	0	0	0			771	0.0669271
	772	ID4392	192	1.13255e-05	0.00357449			772	ID2871	0	0	0			772	0.0670139
	773	ID8069	192	1.13255e-05	0.00358581			773	ID2873	0	0	0			773	0.0671007
	774	ID8447	192	1.13255e-05	0.00359714			774	ID2874	0	0	0			774	0.0671875
	775	ID10827	192	1.13255e-05	0.00360847			775	ID2877	0	0	0			775	0.0672743
	776	ID6314	193	1.13845e-05	0.00361985			776	ID2881	0	0	0			776	0.0673611
	777	ID6567	193	1.13845e-05	0.00363123			777	ID2891	0	0	0			777	0.0674479
	778	ID8065	193	1.13845e-05	0.00364262			778	ID2894	0	0	0			778	0.0675347
	779	ID2532	194	1.14435e-05	0.00365406			779	ID2906	0	0	0			779	0.0676215
	780	ID4462	194	1.14435e-05	0.00366551			780	ID2921	0	0	0			780	0.0677083
	781	ID6473	194	1.14435e-05	0.00367695			781	ID2922	0	0	0			781	0.0677951
	782	ID8581	194	1.14435e-05	0.00368839			782	ID2926	0	0	0			782	0.0678819
	783	ID8983	194	1.14435e-05	0.00369984			783	ID2927	0	0	0			783	0.0679687
	784	ID1001	195	1.15024e-05	0.00371134			784	ID2929	0	0	0			784	0.0680556
	785	ID11186	195	1.15024e-05	0.00372284			785	ID2930	0	0	0			785	0.0681424
	786	ID746	196	1.15614e-05	0.0037344			786	ID2932	0	0	0			786	0.0682292
	787	ID1179	196	1.15614e-05	0.00374596			787	ID2938	0	0	0			787	0.068316
	788	ID1391	196	1.15614e-05	0.00375753			788	ID2949	0	0	0			788	0.0684028
	789	ID7729	196	1.15614e-05	0.00376909			789	ID2951	0	0	0			789	0.0684896
	790	ID7927	196	1.15614e-05	0.00378065			790	ID2952	0	0	0			790	0.0685764
	791	ID86	197	1.16204e-05	0.00379227			791	ID2954	0	0	0			791	0.0686632
	792	ID6338	197	1.16204e-05	0.00380389			792	ID2956	0	0	0			792	0.06875
	793	ID10160	197	1.16204e-05	0.00381551			793	ID2966	0	0	0			793	0.0688368
	794	ID7516	198	1.16794e-05	0.00382719			794	ID2971	0	0	0			794	0.0689236
	795	ID10859	198	1.16794e-05	0.00383887			795	ID2973	0	0	0			795	0.0690104
	796	ID5217	199	1.17384e-05	0.00385061			796	ID2976	0	0	0			796	0.0690972
	797	ID8489	199	1.17384e-05	0.00386235			797	ID2977	0	0	0			797	0.069184
	798	ID164	200	1.17974e-05	0.00387414			798	ID2979	0	0	0			798	0.0692708
	799	ID5475	200	1.17974e-05	0.00388594			799	ID2980	0	0	0			799	0.0693576
	800	ID6065	200	1.17974e-05	0.00389774			800	ID2985	0	0	0			800	0.0694444
	801	ID6711	200	1.17974e-05	0.00390953			801	ID2988	0	0	0			801	0.0695313
	802	ID7833	200	1.17974e-05	0.00392133			802	ID2995	0	0	0			802	0.0696181
	803	ID8440	200	1.17974e-05	0.00393313			803	ID2996	0	0	0			803	0.0697049
	804	ID3134	201	1.18564e-05	0.00394499			804	ID2999	0	0	0			804	0.0697917
	805	ID6911	201	1.18564e-05	0.00395684			805	ID3002	0	0	0			805	0.0698785
	806	ID9290	201	1.18564e-05	0.0039687			806	ID3008	0	0	0			806	0.0699653
	807	ID4423	202	1.19154e-05	0.00398061			807	ID3009	0	0	0			807	0.0700521
	808	ID8178	202	1.19154e-05	0.00399253			808	ID3010	0	0	0			808	0.0701389
	809	ID220	203	1.19743e-05	0.0040045			809	ID3013	0	0	0			809	0.0702257
	810	ID579	203	1.19743e-05	0.00401648			810	ID3015	0	0	0			810	0.0703125
	811	ID1110	203	1.19743e-05	0.00402845			811	ID3016	0	0	0			811	0.0703993
	812	ID6146	203	1.19743e-05	0.00404043			812	ID3020	0	0	0			812	0.0704861
	813	ID1720	204	1.20333e-05	0.00405246			813	ID3023	0	0	0			813	0.0705729
	814	ID4532	204	1.20333e-05	0.00406449			814	ID3026	0	0	0			814	0.0706597
	815	ID5104	204	1.20333e-05	0.00407653			815	ID3028	0	0	0			815	0.0707465
	816	ID9432	204	1.20333e-05	0.00408856			816	ID3031	0	0	0			816	0.0708333
	817	ID9466	204	1.20333e-05	0.00410059			817	ID3032	0	0	0			817	0.0709201
	818	ID3609	205	1.20923e-05	0.00411269			818	ID3034	0	0	0			818	0.0710069
	819	ID9891	205	1.20923e-05	0.00412478			819	ID3040	0	0	0			819	0.0710937
	820	ID7623	206	1.21513e-05	0.00413693			820	ID3043	0	0	0			820	0.0711806
	821	ID6549	207	1.22103e-05	0.00414914			821	ID3046	0	0	0			821	0.0712674
	822	ID3868	208	1.22693e-05	0.00416141			822	ID3063	0	0	0			822	0.0713542
	823	ID8689	208	1.22693e-05	0.00417368			823	ID3065	0	0	0			823	0.071441
	824	ID8864	208	1.22693e-05	0.00418595			824	ID3074	0	0	0			824	0.0715278
	825	ID4427	209	1.23283e-05	0.00419828			825	ID3076	0	0	0			825	0.0716146
	826	ID11218	209	1.23283e-05	0.0042106			826	ID3085	0	0	0			826	0.0717014
	827	ID140	210	1.23873e-05	0.00422299			827	ID3089	0	0	0			827	0.0717882
	828	ID1970	210	1.23873e-05	0.00423538			828	ID3090	0	0	0			828	0.071875
	829	ID3016	210	1.23873e-05	0.00424777			829	ID3093	0	0	0			829	0.0719618
	830	ID5933	210	1.23873e-05	0.00426015			830	ID3101	0	0	0			830	0.0720486
	831	ID2710	211	1.24462e-05	0.0042726			831	ID3107	0	0	0			831	0.0721354
	832	ID8639	211	1.24462e-05	0.00428505			832	ID3108	0	0	0			832	0.0722222
	833	ID7451	212	1.25052e-05	0.00429755			833	ID3119	0	0	0			833	0.072309
	834	ID9772	212	1.25052e-05	0.00431006			834	ID3131	0	0	0			834	0.0723958
	835	ID10000	212	1.25052e-05	0.00432256			835	ID3133	0	0	0			835	0.0724826
	836	ID2140	213	1.25642e-05	0.00433513			836	ID3134	0	0	0			836	0.0725694
	837	ID5074	213	1.25642e-05	0.00434769			837	ID3135	0	0	0			837	0.0726563
	838	ID7700	213	1.25642e-05	0.00436025			838	ID3137	0	0	0			838	0.0727431
	839	ID8880	213	1.25642e-05	0.00437282			839	ID3141	0	0	0			839	0.0728299
	840	ID10358	213	1.25642e-05	0.00438538			840	ID3142	0	0	0			840	0.0729167
	841	ID6243	214	1.26232e-05	0.00439801			841	ID3147	0	0	0			841	0.0730035
	842	ID7814	214	1.26232e-05	0.00441063			842	ID3151	0	0	0			842	0.0730903
	843	ID7825	214	1.26232e-05	0.00442325			843	ID3154	0	0	0			843	0.0731771
	844	ID4650	215	1.26822e-05	0.00443593			844	ID3158	0	0	0			844	0.0732639
	845	ID6226	215	1.26822e-05	0.00444862			845	ID3161	0	0	0			845	0.0733507
	846	ID6509	215	1.26822e-05	0.0044613			846	ID3168	0	0	0			846	0.0734375
	847	ID9000	215	1.26822e-05	0.00447398			847	ID3169	0	0	0			847	0.0735243
	848	ID9001	215	1.26822e-05	0.00448666			848	ID3171	0	0	0			848	0.0736111
	849	ID9088	215	1.26822e-05	0.00449934			849	ID3173	0	0	0			849	0.0736979
	850	ID100	216	1.27412e-05	0.00451209			850	ID3177	0	0	0			850	0.0737847
	851	ID1434	217	1.28002e-05	0.00452489			851	ID3179	0	0	0			851	0.0738715
	852	ID5907	217	1.28002e-05	0.00453769			852	ID3182	0	0	0			852	0.0739583
	853	ID6251	217	1.28002e-05	0.00455049			853	ID3189	0	0	0			853	0.0740451
	854	ID10897	217	1.28002e-05	0.00456329			854	ID3195	0	0	0			854	0.0741319
	855	ID11065	217	1.28002e-05	0.00457609			855	ID3197	0	0	0			855	0.0742188
	856	ID1150	218	1.28591e-05	0.00458895			856	ID3200	0	0	0			856	0.0743056
	857	ID2336	218	1.28591e-05	0.00460181			857	ID3208	0	0	0			857	0.0743924
	858	ID4311	218	1.28591e-05	0.00461466			858	ID3221	0	0	0			858	0.0744792
	859	ID8541	218	1.28591e-05	0.00462752			859	ID3223	0	0	0			859	0.074566
	860	ID11291	218	1.28591e-05	0.00464038			860	ID3224	0	0	0			860	0.0746528
	861	ID641	219	1.29181e-05	0.0046533			861	ID3230	0	0	0			861	0.0747396
	862	ID850	219	1.29181e-05	0.00466622			862	ID3234	0	0	0			862	0.0748264
	863	ID1106	219	1.29181e-05	0.00467914			863	ID3235	0	0	0			863	0.0749132
	864	ID3198	219	1.29181e-05	0.00469205			864	ID3241	0	0	0			864	0.075
	865	ID11324	220	1.29771e-05	0.00470503			865	ID3242	0	0	0			865	0.0750868
	866	ID2037	221	1.30361e-05	0.00471807			866	ID3245	0	0	0			866	0.0751736
	867	ID3177	221	1.30361e-05	0.0047311			867	ID3250	0	0	0			867	0.0752604
	868	ID4926	221	1.30361e-05	0.00474414			868	ID3251	0	0	0			868	0.0753472
	869	ID6676	221	1.30361e-05	0.00475718			869	ID3254	0	0	0			869	0.075434
	870	ID8358	221	1.30361e-05	0.00477021			870	ID3259	0	0	0			870	0.0755208
	871	ID2133	222	1.30951e-05	0.00478331			871	ID3264	0	0	0			871	0.0756076
	872	ID4668	222	1.30951e-05	0.0047964			872	ID3271	0	0	0			872	0.0756944
	873	ID6612	222	1.30951e-05	0.0048095			873	ID3272	0	0	0			873	0.0757812
	874	ID10397	222	1.30951e-05	0.00482259			874	ID3273	0	0	0			874	0.0758681
	875	ID256	223	1.31541e-05	0.00483575			875	ID3276	0	0	0			875	0.0759549
	876	ID418	223	1.31541e-05	0.0048489			876	ID3279	0	0	0			876	0.0760417
	877	ID705	224	1.32131e-05	0.00486211			877	ID3281	0	0	0			877	0.0761285
	878	ID11176	224	1.32131e-05	0.00487533			878	ID3288	0	0	0			878	0.0762153
	879	ID202	225	1.32721e-05	0.0048886			879	ID3292	0	0	0			879	0.0763021
	880	ID1212	225	1.32721e-05	0.00490187			880	ID3296	0	0	0			880	0.0763889
	881	ID1623	225	1.32721e-05	0.00491514			881	ID3299	0	0	0			881	0.0764757
	882	ID2726	225	1.32721e-05	0.00492842			882	ID3303	0	0	0			882	0.0765625
	883	ID3682	225	1.32721e-05	0.00494169			883	ID3310	0	0	0			883	0.0766493
	884	ID4988	225	1.32721e-05	0.00495496			884	ID3311	0	0	0			884	0.0767361
	885	ID9563	225	1.32721e-05	0.00496823			885	ID3316	0	0	0			885	0.0768229
	886	ID9952	225	1.32721e-05	0.0049815			886	ID3321	0	0	0			886	0.0769097
	887	ID1301	226	1.3331e-05	0.00499483			887	ID3326	0	0	0			887	0.0769965
	888	ID3513	226	1.3331e-05	0.00500817			888	ID3335	0	0	0			888	0.0770833
	889	ID4141	226	1.3331e-05	0.0050215			889	ID3336	0	0	0			889	0.0771701
	890	ID7705	226	1.3331e-05	0.00503483			890	ID3338	0	0	0			890	0.0772569
	891	ID1793	227	1.339e-05	0.00504822			891	ID3340	0	0	0			891	0.0773438
	892	ID1818	227	1.339e-05	0.00506161			892	ID3341	0	0	0			892	0.0774306
	893	ID2375	227	1.339e-05	0.005075			893	ID3343	0	0	0			893	0.0775174
	894	ID6740	227	1.339e-05	0.00508839			894	ID3345	0	0	0			894	0.0776042
	895	ID6908	227	1.339e-05	0.00510178			895	ID3348	0	0	0			895	0.077691
	896	ID7626	227	1.339e-05	0.00511517			896	ID3349	0	0	0			896	0.0777778
	897	ID9134	227	1.339e-05	0.00512856			897	ID3354	0	0	0			897	0.0778646
	898	ID10143	227	1.339e-05	0.00514195			898	ID3355	0	0	0			898	0.0779514
	899	ID3364	228	1.3449e-05	0.0051554			899	ID3357	0	0	0			899	0.0780382
	900	ID8677	228	1.3449e-05	0.00516885			900	ID3360	0	0	0			900	0.078125
	901	ID4199	229	1.3508e-05	0.00518235			901	ID3363	0	0	0			901	0.0782118
	902	ID5903	229	1.3508e-05	0.00519586			902	ID3368	0	0	0			902	0.0782986
	903	ID8553	229	1.3508e-05	0.00520937			903	ID3372	0	0	0			903	0.0783854
	904	ID8806	229	1.3508e-05	0.00522288			904	ID3376	0	0	0			904	0.0784722
	905	ID9083	229	1.3508e-05	0.00523639			905	ID3377	0	0	0			905	0.078559
	906	ID10130	229	1.3508e-05	0.00524989			906	ID3386	0	0	0			906	0.0786458
	907	ID2139	231	1.3626e-05	0.00526352			907	ID3394	0	0	0			907	0.0787326
	908	ID3031	231	1.3626e-05	0.00527715			908	ID3402	0	0	0			908	0.0788194
	909	ID3122	231	1.3626e-05	0.00529077			909	ID3403	0	0	0			909	0.0789062
	910	ID4264	231	1.3626e-05	0.0053044			910	ID3406	0	0	0			910	0.0789931
	911	ID9275	231	1.3626e-05	0.00531802			911	ID3410	0	0	0			911	0.0790799
	912	ID833	232	1.3685e-05	0.00533171			912	ID3413	0	0	0			912	0.0791667
	913	ID1317	232	1.3685e-05	0.00534539			913	ID3414	0	0	0			913	0.0792535
	914	ID3416	232	1.3685e-05	0.00535908			914	ID3421	0	0	0			914	0.0793403
	915	ID9469	233	1.3744e-05	0.00537282			915	ID3423	0	0	0			915	0.0794271
	916	ID1726	234	1.38029e-05	0.00538663			916	ID3426	0	0	0			916	0.0795139
	917	ID2470	234	1.38029e-05	0.00540043			917	ID3431	0	0	0			917	0.0796007
	918	ID3770	234	1.38029e-05	0.00541423			918	ID3432	0	0	0			918	0.0796875
	919	ID5428	234	1.38029e-05	0.00542803			919	ID3433	0	0	0			919	0.0797743
	920	ID2747	235	1.38619e-05	0.0054419			920	ID3434	0	0	0			920	0.0798611
	921	ID6240	235	1.38619e-05	0.00545576			921	ID3439	0	0	0			921	0.0799479
	922	ID10464	235	1.38619e-05	0.00546962			922	ID3441	0	0	0			922	0.0800347
	923	ID11111	235	1.38619e-05	0.00548348			923	ID3442	0	0	0			923	0.0801215
	924	ID6478	236	1.39209e-05	0.0054974			924	ID3449	0	0	0			924	0.0802083
	925	ID7719	236	1.39209e-05	0.00551132			925	ID3450	0	0	0			925	0.0802951
	926	ID8260	236	1.39209e-05	0.00552525			926	ID3458	0	0	0			926	0.0803819
	927	ID8502	236	1.39209e-05	0.00553917			927	ID3460	0	0	0			927	0.0804688
	928	ID11024	236	1.39209e-05	0.00555309			928	ID3470	0	0	0			928	0.0805556
	929	ID1808	237	1.39799e-05	0.00556707			929	ID3471	0	0	0			929	0.0806424
	930	ID3958	237	1.39799e-05	0.00558105			930	ID3473	0	0	0			930	0.0807292
	931	ID5286	237	1.39799e-05	0.00559503			931	ID3481	0	0	0			931	0.080816
	932	ID1073	238	1.40389e-05	0.00560907			932	ID3484	0	0	0			932	0.0809028
	933	ID4036	238	1.40389e-05	0.0056231			933	ID3493	0	0	0			933	0.0809896
	934	ID5091	238	1.40389e-05	0.00563714			934	ID3494	0	0	0			934	0.0810764
	935	ID6263	238	1.40389e-05	0.00565118			935	ID3504	0	0	0			935	0.0811632
	936	ID11128	238	1.40389e-05	0.00566522			936	ID3506	0	0	0			936	0.08125
	937	ID11191	238	1.40389e-05	0.00567926			937	ID3507	0	0	0			937	0.0813368
	938	ID11457	238	1.40389e-05	0.0056933			938	ID3508	0	0	0			938	0.0814236
	939	ID11492	238	1.40389e-05	0.00570734			939	ID3509	0	0	0			939	0.0815104
	940	ID155	239	1.40979e-05	0.00572144			940	ID3513	0	0	0			940	0.0815972
	941	ID177	239	1.40979e-05	0.00573553			941	ID3524	0	0	0			941	0.081684
	942	ID2187	239	1.40979e-05	0.00574963			942	ID3525	0	0	0			942	0.0817708
	943	ID9598	239	1.40979e-05	0.00576373			943	ID3535	0	0	0			943	0.0818576
	944	ID11393	239	1.40979e-05	0.00577783			944	ID3536	0	0	0			944	0.0819444
	945	ID2405	240	1.41569e-05	0.00579198			945	ID3540	0	0	0			945	0.0820312
	946	ID4248	240	1.41569e-05	0.00580614			946	ID3547	0	0	0			946	0.0821181
	947	ID3562	241	1.42158e-05	0.00582036			947	ID3554	0	0	0			947	0.0822049
	948	ID7813	241	1.42158e-05	0.00583457			948	ID3562	0	0	0			948	0.0822917
	949	ID10286	241	1.42158e-05	0.00584879			949	ID3563	0	0	0			949	0.0823785
	950	ID11289	241	1.42158e-05	0.005863			950	ID3565	0	0	0			950	0.0824653
	951	ID11371	241	1.42158e-05	0.00587722			951	ID3580	0	0	0			951	0.0825521
	952	ID7202	242	1.42748e-05	0.00589149			952	ID3582	0	0	0			952	0.0826389
	953	ID8663	242	1.42748e-05	0.00590577			953	ID3583	0	0	0			953	0.0827257
	954	ID10654	242	1.42748e-05	0.00592004			954	ID3586	0	0	0			954	0.0828125
	955	ID622	243	1.43338e-05	0.00593438			955	ID3594	0	0	0			955	0.0828993
	956	ID3602	243	1.43338e-05	0.00594871			956	ID3602	0	0	0			956	0.0829861
	957	ID3835	243	1.43338e-05	0.00596305			957	ID3605	0	0	0			957	0.0830729
	958	ID4819	244	1.43928e-05	0.00597744			958	ID3610	0	0	0			958	0.0831597
	959	ID6246	244	1.43928e-05	0.00599183			959	ID3613	0	0	0			959	0.0832465
	960	ID6392	244	1.43928e-05	0.00600622			960	ID3615	0	0	0			960	0.0833333
	961	ID7311	244	1.43928e-05	0.00602062			961	ID3617	0	0	0			961	0.0834201
	962	ID8276	244	1.43928e-05	0.00603501			962	ID3618	0	0	0			962	0.0835069
	963	ID1191	245	1.44518e-05	0.00604946			963	ID3624	0	0	0			963	0.0835937
	964	ID5612	245	1.44518e-05	0.00606391			964	ID3626	0	0	0			964	0.0836806
	965	ID9979	245	1.44518e-05	0.00607837			965	ID3634	0	0	0			965	0.0837674
	966	ID978	246	1.45108e-05	0.00609288			966	ID3635	0	0	0			966	0.0838542
	967	ID3508	246	1.45108e-05	0.00610739			967	ID3636	0	0	0			967	0.083941
	968	ID9031	246	1.45108e-05	0.0061219			968	ID3637	0	0	0			968	0.0840278
	969	ID3266	247	1.45698e-05	0.00613647			969	ID3640	0	0	0			969	0.0841146
	970	ID11480	247	1.45698e-05	0.00615104			970	ID3641	0	0	0			970	0.0842014
	971	ID3151	248	1.46288e-05	0.00616567			971	ID3643	0	0	0			971	0.0842882
	972	ID4729	248	1.46288e-05	0.00618029			972	ID3646	0	0	0			972	0.084375
	973	ID9506	248	1.46288e-05	0.00619492			973	ID3649	0	0	0			973	0.0844618
	974	ID11413	248	1.46288e-05	0.00620955			974	ID3652	0	0	0			974	0.0845486
	975	ID7455	249	1.46877e-05	0.00622424			975	ID3655	0	0	0			975	0.0846354
	976	ID2306	250	1.47467e-05	0.00623899			976	ID3656	0	0	0			976	0.0847222
	977	ID4006	250	1.47467e-05	0.00625373			977	ID3659	0	0	0			977	0.084809
	978	ID8564	250	1.47467e-05	0.00626848			978	ID3675	0	0	0			978	0.0848958
	979	ID9794	250	1.47467e-05	0.00628323			979	ID3679	0	0	0			979	0.0849826
	980	ID10742	250	1.47467e-05	0.00629797			980	ID3681	0	0	0			980	0.0850694
	981	ID187	251	1.48057e-05	0.00631278			981	ID3686	0	0	0			981	0.0851563
	982	ID914	251	1.48057e-05	0.00632759			982	ID3688	0	0	0			982	0.0852431
	983	ID2363	251	1.48057e-05	0.00634239			983	ID3692	0	0	0			983	0.0853299
	984	ID10178	251	1.48057e-05	0.0063572			984	ID3699	0	0	0			984	0.0854167
	985	ID353	252	1.48647e-05	0.00637206			985	ID3701	0	0	0			985	0.0855035
	986	ID4744	252	1.48647e-05	0.00638693			986	ID3702	0	0	0			986	0.0855903
	987	ID6044	252	1.48647e-05	0.00640179			987	ID3703	0	0	0			987	0.0856771
	988	ID8182	252	1.48647e-05	0.00641666			988	ID3707	0	0	0			988	0.0857639
	989	ID8930	252	1.48647e-05	0.00643152			989	ID3713	0	0	0			989	0.0858507
	990	ID9531	252	1.48647e-05	0.00644638			990	ID3714	0	0	0			990	0.0859375
	991	ID1875	253	1.49237e-05	0.00646131			991	ID3716	0	0	0			991	0.0860243
	992	ID6973	253	1.49237e-05	0.00647623			992	ID3728	0	0	0			992	0.0861111
	993	ID9164	253	1.49237e-05	0.00649116			993	ID3731	0	0	0			993	0.0861979
	994	ID11314	253	1.49237e-05	0.00650608			994	ID3733	0	0	0			994	0.0862847
	995	ID31	254	1.49827e-05	0.00652106			995	ID3739	0	0	0			995	0.0863715
	996	ID2900	254	1.49827e-05	0.00653604			996	ID3746	0	0	0			996	0.0864583
	997	ID4421	254	1.49827e-05	0.00655103			997	ID3747	0	0	0			997	0.0865451
	998	ID7478	254	1.49827e-05	0.00656601			998	ID3752	0	0	0			998	0.0866319
	999	ID8432	254	1.49827e-05	0.00658099			999	ID3754	0	0	0			999	0.0867187
	1000	ID9615	254	1.49827e-05	0.00659598			1000	ID3756	0	0	0			1000	0.0868056
	1001	ID375	255	1.50417e-05	0.00661102			1001	ID3758	0	0	0			1001	0.0868924
	1002	ID504	255	1.50417e-05	0.00662606			1002	ID3761	0	0	0			1002	0.0869792
	1003	ID2704	255	1.50417e-05	0.0066411			1003	ID3767	0	0	0			1003	0.087066
	1004	ID2761	255	1.50417e-05	0.00665614			1004	ID3768	0	0	0			1004	0.0871528
	1005	ID6727	255	1.50417e-05	0.00667118			1005	ID3771	0	0	0			1005	0.0872396
	1006	ID10673	255	1.50417e-05	0.00668623			1006	ID3775	0	0	0			1006	0.0873264
	1007	ID2005	256	1.51006e-05	0.00670133			1007	ID3776	0	0	0			1007	0.0874132
	1008	ID2198	256	1.51006e-05	0.00671643			1008	ID3777	0	0	0			1008	0.0875
	1009	ID2922	256	1.51006e-05	0.00673153			1009	ID3786	0	0	0			1009	0.0875868
	1010	ID7891	256	1.51006e-05	0.00674663			1010	ID3791	0	0	0			1010	0.0876736
	1011	ID10541	256	1.51006e-05	0.00676173			1011	ID3797	0	0	0			1011	0.0877604
	1012	ID11412	256	1.51006e-05	0.00677683			1012	ID3809	0	0	0			1012	0.0878472
	1013	ID7975	257	1.51596e-05	0.00679199			1013	ID3812	0	0	0			1013	0.087934
	1014	ID1141	258	1.52186e-05	0.00680721			1014	ID3818	0	0	0			1014	0.0880208
	1015	ID6192	258	1.52186e-05	0.00682243			1015	ID3819	0	0	0			1015	0.0881076
	1016	ID5354	259	1.52776e-05	0.0068377			1016	ID3822	0	0	0			1016	0.0881944
	1017	ID7840	259	1.52776e-05	0.00685298			1017	ID3825	0	0	0			1017	0.0882813
	1018	ID406	260	1.53366e-05	0.00686832			1018	ID3826	0	0	0			1018	0.0883681
	1019	ID4395	260	1.53366e-05	0.00688365			1019	ID3828	0	0	0			1019	0.0884549
	1020	ID5424	260	1.53366e-05	0.00689899			1020	ID3834	0	0	0			1020	0.0885417
	1021	ID6812	260	1.53366e-05	0.00691433			1021	ID3835	0	0	0			1021	0.0886285
	1022	ID69	261	1.53956e-05	0.00692972			1022	ID3851	0	0	0			1022	0.0887153
	1023	ID535	261	1.53956e-05	0.00694512			1023	ID3856	0	0	0			1023	0.0888021
	1024	ID2042	261	1.53956e-05	0.00696051			1024	ID3859	0	0	0			1024	0.0888889
	1025	ID8321	261	1.53956e-05	0.00697591			1025	ID3860	0	0	0			1025	0.0889757
	1026	ID8335	261	1.53956e-05	0.00699131			1026	ID3861	0	0	0			1026	0.0890625
	1027	ID2832	262	1.54546e-05	0.00700676			1027	ID3865	0	0	0			1027	0.0891493
	1028	ID3565	262	1.54546e-05	0.00702222			1028	ID3869	0	0	0			1028	0.0892361
	1029	ID6055	262	1.54546e-05	0.00703767			1029	ID3871	0	0	0			1029	0.0893229
	1030	ID2268	263	1.55136e-05	0.00705318			1030	ID3873	0	0	0			1030	0.0894097
	1031	ID2573	263	1.55136e-05	0.0070687			1031	ID3879	0	0	0			1031	0.0894965
	1032	ID2770	263	1.55136e-05	0.00708421			1032	ID3882	0	0	0			1032	0.0895833
	1033	ID4726	263	1.55136e-05	0.00709972			1033	ID3888	0	0	0			1033	0.0896701
	1034	ID9042	263	1.55136e-05	0.00711524			1034	ID3890	0	0	0			1034	0.0897569
	1035	ID6151	264	1.55725e-05	0.00713081			1035	ID3892	0	0	0			1035	0.0898438
	1036	ID6444	264	1.55725e-05	0.00714638			1036	ID3893	0	0	0			1036	0.0899306
	1037	ID6503	264	1.55725e-05	0.00716195			1037	ID3894	0	0	0			1037	0.0900174
	1038	ID7952	264	1.55725e-05	0.00717753			1038	ID3896	0	0	0			1038	0.0901042
	1039	ID9249	264	1.55725e-05	0.0071931			1039	ID3901	0	0	0			1039	0.090191
	1040	ID10640	264	1.55725e-05	0.00720867			1040	ID3905	0	0	0			1040	0.0902778
	1041	ID11242	264	1.55725e-05	0.00722425			1041	ID3909	0	0	0			1041	0.0903646
	1042	ID36	265	1.56315e-05	0.00723988			1042	ID3911	0	0	0			1042	0.0904514
	1043	ID600	265	1.56315e-05	0.00725551			1043	ID3916	0	0	0			1043	0.0905382
	1044	ID2535	265	1.56315e-05	0.00727114			1044	ID3917	0	0	0			1044	0.090625
	1045	ID11516	265	1.56315e-05	0.00728677			1045	ID3920	0	0	0			1045	0.0907118
	1046	ID6811	266	1.56905e-05	0.00730246			1046	ID3921	0	0	0			1046	0.0907986
	1047	ID614	267	1.57495e-05	0.00731821			1047	ID3923	0	0	0			1047	0.0908854
	1048	ID897	267	1.57495e-05	0.00733396			1048	ID3929	0	0	0			1048	0.0909722
	1049	ID3597	267	1.57495e-05	0.00734971			1049	ID3930	0	0	0			1049	0.091059
	1050	ID4253	267	1.57495e-05	0.00736546			1050	ID3932	0	0	0			1050	0.0911458
	1051	ID4628	267	1.57495e-05	0.00738121			1051	ID3933	0	0	0			1051	0.0912326
	1052	ID6483	267	1.57495e-05	0.00739696			1052	ID3941	0	0	0			1052	0.0913194
	1053	ID6606	267	1.57495e-05	0.00741271			1053	ID3944	0	0	0			1053	0.0914062
	1054	ID7039	267	1.57495e-05	0.00742846			1054	ID3948	0	0	0			1054	0.0914931
	1055	ID9636	267	1.57495e-05	0.00744421			1055	ID3950	0	0	0			1055	0.0915799
	1056	ID10651	267	1.57495e-05	0.00745996			1056	ID3954	0	0	0			1056	0.0916667
	1057	ID3779	268	1.58085e-05	0.00747577			1057	ID3956	0	0	0			1057	0.0917535
	1058	ID5407	268	1.58085e-05	0.00749157			1058	ID3957	0	0	0			1058	0.0918403
	1059	ID5973	268	1.58085e-05	0.00750738			1059	ID3958	0	0	0			1059	0.0919271
	1060	ID6548	268	1.58085e-05	0.00752319			1060	ID3959	0	0	0			1060	0.0920139
	1061	ID6831	268	1.58085e-05	0.007539			1061	ID3963	0	0	0			1061	0.0921007
	1062	ID7687	268	1.58085e-05	0.00755481			1062	ID3966	0	0	0			1062	0.0921875
	1063	ID8374	268	1.58085e-05	0.00757062			1063	ID3978	0	0	0			1063	0.0922743
	1064	ID9648	268	1.58085e-05	0.00758642			1064	ID3980	0	0	0			1064	0.0923611
	1065	ID11026	268	1.58085e-05	0.00760223			1065	ID3985	0	0	0			1065	0.0924479
	1066	ID2211	269	1.58675e-05	0.0076181			1066	ID3986	0	0	0			1066	0.0925347
	1067	ID5111	269	1.58675e-05	0.00763397			1067	ID3988	0	0	0			1067	0.0926215
	1068	ID6175	269	1.58675e-05	0.00764984			1068	ID3994	0	0	0			1068	0.0927083
	1069	ID2930	270	1.59265e-05	0.00766576			1069	ID3995	0	0	0			1069	0.0927951
	1070	ID7737	270	1.59265e-05	0.00768169			1070	ID4001	0	0	0			1070	0.0928819
	1071	ID9937	270	1.59265e-05	0.00769762			1071	ID4004	0	0	0			1071	0.0929688
	1072	ID5755	271	1.59855e-05	0.0077136			1072	ID4005	0	0	0			1072	0.0930556
	1073	ID7619	271	1.59855e-05	0.00772959			1073	ID4009	0	0	0			1073	0.0931424
	1074	ID7942	271	1.59855e-05	0.00774557			1074	ID4010	0	0	0			1074	0.0932292
	1075	ID11034	271	1.59855e-05	0.00776156			1075	ID4019	0	0	0			1075	0.093316
	1076	ID2684	272	1.60444e-05	0.0077776			1076	ID4032	0	0	0			1076	0.0934028
	1077	ID4566	273	1.61034e-05	0.0077937			1077	ID4037	0	0	0			1077	0.0934896
	1078	ID9881	273	1.61034e-05	0.00780981			1078	ID4041	0	0	0			1078	0.0935764
	1079	ID10236	273	1.61034e-05	0.00782591			1079	ID4042	0	0	0			1079	0.0936632
	1080	ID10848	273	1.61034e-05	0.00784202			1080	ID4047	0	0	0			1080	0.09375
	1081	ID1230	274	1.61624e-05	0.00785818			1081	ID4049	0	0	0			1081	0.0938368
	1082	ID3763	274	1.61624e-05	0.00787434			1082	ID4051	0	0	0			1082	0.0939236
	1083	ID5655	274	1.61624e-05	0.0078905			1083	ID4058	0	0	0			1083	0.0940104
	1084	ID7494	274	1.61624e-05	0.00790666			1084	ID4060	0	0	0			1084	0.0940972
	1085	ID2998	275	1.62214e-05	0.00792289			1085	ID4062	0	0	0			1085	0.094184
	1086	ID4016	275	1.62214e-05	0.00793911			1086	ID4063	0	0	0			1086	0.0942708
	1087	ID4852	275	1.62214e-05	0.00795533			1087	ID4064	0	0	0			1087	0.0943576
	1088	ID6206	275	1.62214e-05	0.00797155			1088	ID4069	0	0	0			1088	0.0944444
	1089	ID2232	276	1.62804e-05	0.00798783			1089	ID4075	0	0	0			1089	0.0945312
	1090	ID745	277	1.63394e-05	0.00800417			1090	ID4078	0	0	0			1090	0.0946181
	1091	ID5100	278	1.63984e-05	0.00802057			1091	ID4081	0	0	0			1091	0.0947049
	1092	ID6657	278	1.63984e-05	0.00803697			1092	ID4083	0	0	0			1092	0.0947917
	1093	ID9582	278	1.63984e-05	0.00805337			1093	ID4089	0	0	0			1093	0.0948785
	1094	ID10242	278	1.63984e-05	0.00806976			1094	ID4093	0	0	0			1094	0.0949653
	1095	ID11455	278	1.63984e-05	0.00808616			1095	ID4094	0	0	0			1095	0.0950521
	1096	ID2754	279	1.64573e-05	0.00810262			1096	ID4097	0	0	0			1096	0.0951389
	1097	ID2778	279	1.64573e-05	0.00811908			1097	ID4100	0	0	0			1097	0.0952257
	1098	ID4051	279	1.64573e-05	0.00813553			1098	ID4102	0	0	0			1098	0.0953125
	1099	ID5474	279	1.64573e-05	0.00815199			1099	ID4110	0	0	0			1099	0.0953993
	1100	ID6229	279	1.64573e-05	0.00816845			1100	ID4112	0	0	0			1100	0.0954861
	1101	ID1181	280	1.65163e-05	0.00818497			1101	ID4120	0	0	0			1101	0.0955729
	1102	ID1737	280	1.65163e-05	0.00820148			1102	ID4124	0	0	0			1102	0.0956597
	1103	ID3986	280	1.65163e-05	0.008218			1103	ID4132	0	0	0			1103	0.0957465
	1104	ID4078	280	1.65163e-05	0.00823451			1104	ID4133	0	0	0			1104	0.0958333
	1105	ID4127	280	1.65163e-05	0.00825103			1105	ID4135	0	0	0			1105	0.0959201
	1106	ID4931	280	1.65163e-05	0.00826755			1106	ID4136	0	0	0			1106	0.0960069
	1107	ID7222	280	1.65163e-05	0.00828406			1107	ID4137	0	0	0			1107	0.0960938
	1108	ID8022	280	1.65163e-05	0.00830058			1108	ID4143	0	0	0			1108	0.0961806
	1109	ID5885	281	1.65753e-05	0.00831715			1109	ID4150	0	0	0			1109	0.0962674
	1110	ID9454	281	1.65753e-05	0.00833373			1110	ID4156	0	0	0			1110	0.0963542
	1111	ID4864	282	1.66343e-05	0.00835036			1111	ID4161	0	0	0			1111	0.096441
	1112	ID7777	282	1.66343e-05	0.008367			1112	ID4164	0	0	0			1112	0.0965278
	1113	ID8340	282	1.66343e-05	0.00838363			1113	ID4166	0	0	0			1113	0.0966146
	1114	ID9107	282	1.66343e-05	0.00840027			1114	ID4167	0	0	0			1114	0.0967014
	1115	ID587	283	1.66933e-05	0.00841696			1115	ID4169	0	0	0			1115	0.0967882
	1116	ID1112	283	1.66933e-05	0.00843365			1116	ID4171	0	0	0			1116	0.096875
	1117	ID1967	283	1.66933e-05	0.00845035			1117	ID4175	0	0	0			1117	0.0969618
	1118	ID2326	283	1.66933e-05	0.00846704			1118	ID4178	0	0	0			1118	0.0970486
	1119	ID2469	283	1.66933e-05	0.00848373			1119	ID4180	0	0	0			1119	0.0971354
	1120	ID6946	283	1.66933e-05	0.00850043			1120	ID4181	0	0	0			1120	0.0972222
	1121	ID9949	283	1.66933e-05	0.00851712			1121	ID4187	0	0	0			1121	0.097309
	1122	ID146	284	1.67523e-05	0.00853387			1122	ID4189	0	0	0			1122	0.0973958
	1123	ID3759	284	1.67523e-05	0.00855062			1123	ID4190	0	0	0			1123	0.0974826
	1124	ID3982	284	1.67523e-05	0.00856738			1124	ID4198	0	0	0			1124	0.0975694
	1125	ID5025	284	1.67523e-05	0.00858413			1125	ID4199	0	0	0			1125	0.0976562
	1126	ID9752	284	1.67523e-05	0.00860088			1126	ID4211	0	0	0			1126	0.0977431
	1127	ID3141	285	1.68113e-05	0.00861769			1127	ID4215	0	0	0			1127	0.0978299
	1128	ID3368	285	1.68113e-05	0.0086345			1128	ID4227	0	0	0			1128	0.0979167
	1129	ID7041	285	1.68113e-05	0.00865132			1129	ID4230	0	0	0			1129	0.0980035
	1130	ID11042	285	1.68113e-05	0.00866813			1130	ID4231	0	0	0			1130	0.0980903
	1131	ID8727	286	1.68703e-05	0.008685			1131	ID4232	0	0	0			1131	0.0981771
	1132	ID10682	286	1.68703e-05	0.00870187			1132	ID4234	0	0	0			1132	0.0982639
	1133	ID101	287	1.69292e-05	0.0087188			1133	ID4235	0	0	0			1133	0.0983507
	1134	ID11196	287	1.69292e-05	0.00873573			1134	ID4237	0	0	0			1134	0.0984375
	1135	ID2657	288	1.69882e-05	0.00875271			1135	ID4238	0	0	0			1135	0.0985243
	1136	ID3949	288	1.69882e-05	0.0087697			1136	ID4242	0	0	0			1136	0.0986111
	1137	ID10760	288	1.69882e-05	0.00878669			1137	ID4243	0	0	0			1137	0.0986979
	1138	ID2327	289	1.70472e-05	0.00880374			1138	ID4248	0	0	0			1138	0.0987847
	1139	ID5545	289	1.70472e-05	0.00882078			1139	ID4249	0	0	0			1139	0.0988715
	1140	ID6364	289	1.70472e-05	0.00883783			1140	ID4250	0	0	0			1140	0.0989583
	1141	ID9189	289	1.70472e-05	0.00885488			1141	ID4253	0	0	0			1141	0.0990451
	1142	ID1315	290	1.71062e-05	0.00887199			1142	ID4257	0	0	0			1142	0.0991319
	1143	ID1635	290	1.71062e-05	0.00888909			1143	ID4259	0	0	0			1143	0.0992187
	1144	ID2894	290	1.71062e-05	0.0089062			1144	ID4267	0	0	0			1144	0.0993056
	1145	ID6113	290	1.71062e-05	0.0089233			1145	ID4270	0	0	0			1145	0.0993924
	1146	ID9576	290	1.71062e-05	0.00894041			1146	ID4272	0	0	0			1146	0.0994792
	1147	ID682	291	1.71652e-05	0.00895758			1147	ID4273	0	0	0			1147	0.099566
	1148	ID1456	291	1.71652e-05	0.00897474			1148	ID4278	0	0	0			1148	0.0996528
	1149	ID1662	291	1.71652e-05	0.00899191			1149	ID4284	0	0	0			1149	0.0997396
	1150	ID2068	291	1.71652e-05	0.00900907			1150	ID4287	0	0	0			1150	0.0998264
	1151	ID8437	291	1.71652e-05	0.00902624			1151	ID4294	0	0	0			1151	0.0999132
	1152	ID669	292	1.72242e-05	0.00904346			1152	ID4295	0	0	0			1152	0.1
	1153	ID3342	292	1.72242e-05	0.00906068			1153	ID4296	0	0	0			1153	0.100087
	1154	ID3413	292	1.72242e-05	0.00907791			1154	ID4300	0	0	0			1154	0.100174
	1155	ID8045	292	1.72242e-05	0.00909513			1155	ID4306	0	0	0			1155	0.10026
	1156	ID9279	292	1.72242e-05	0.00911236			1156	ID4307	0	0	0			1156	0.100347
	1157	ID5155	293	1.72832e-05	0.00912964			1157	ID4309	0	0	0			1157	0.100434
	1158	ID6557	293	1.72832e-05	0.00914692			1158	ID4310	0	0	0			1158	0.100521
	1159	ID6609	293	1.72832e-05	0.00916421			1159	ID4324	0	0	0			1159	0.100608
	1160	ID3853	294	1.73422e-05	0.00918155			1160	ID4327	0	0	0			1160	0.100694
	1161	ID5250	294	1.73422e-05	0.00919889			1161	ID4328	0	0	0			1161	0.100781
	1162	ID11269	294	1.73422e-05	0.00921623			1162	ID4332	0	0	0			1162	0.100868
	1163	ID2414	295	1.74011e-05	0.00923363			1163	ID4333	0	0	0			1163	0.100955
	1164	ID2776	295	1.74011e-05	0.00925104			1164	ID4345	0	0	0			1164	0.101042
	1165	ID6724	295	1.74011e-05	0.00926844			1165	ID4347	0	0	0			1165	0.101128
	1166	ID8657	295	1.74011e-05	0.00928584			1166	ID4350	0	0	0			1166	0.101215
	1167	ID10287	295	1.74011e-05	0.00930324			1167	ID4351	0	0	0			1167	0.101302
	1168	ID1907	296	1.74601e-05	0.0093207			1168	ID4352	0	0	0			1168	0.101389
	1169	ID5550	296	1.74601e-05	0.00933816			1169	ID4353	0	0	0			1169	0.101476
	1170	ID5761	296	1.74601e-05	0.00935562			1170	ID4356	0	0	0			1170	0.101562
	1171	ID8388	296	1.74601e-05	0.00937308			1171	ID4358	0	0	0			1171	0.101649
	1172	ID10957	296	1.74601e-05	0.00939054			1172	ID4360	0	0	0			1172	0.101736
	1173	ID1284	297	1.75191e-05	0.00940806			1173	ID4361	0	0	0			1173	0.101823
	1174	ID2781	297	1.75191e-05	0.00942558			1174	ID4362	0	0	0			1174	0.10191
	1175	ID5149	297	1.75191e-05	0.0094431			1175	ID4363	0	0	0			1175	0.101997
	1176	ID7898	297	1.75191e-05	0.00946062			1176	ID4370	0	0	0			1176	0.102083
	1177	ID11106	297	1.75191e-05	0.00947814			1177	ID4382	0	0	0			1177	0.10217
	1178	ID5762	298	1.75781e-05	0.00949571			1178	ID4395	0	0	0			1178	0.102257
	1179	ID5868	298	1.75781e-05	0.00951329			1179	ID4396	0	0	0			1179	0.102344
	1180	ID9002	298	1.75781e-05	0.00953087			1180	ID4398	0	0	0			1180	0.102431
	1181	ID10167	298	1.75781e-05	0.00954845			1181	ID4399	0	0	0			1181	0.102517
	1182	ID3301	299	1.76371e-05	0.00956608			1182	ID4408	0	0	0			1182	0.102604
	1183	ID8206	299	1.76371e-05	0.00958372			1183	ID4411	0	0	0			1183	0.102691
	1184	ID8216	299	1.76371e-05	0.00960136			1184	ID4418	0	0	0			1184	0.102778
	1185	ID9327	299	1.76371e-05	0.009619			1185	ID4423	0	0	0			1185	0.102865
	1186	ID10155	299	1.76371e-05	0.00963663			1186	ID4427	0	0	0			1186	0.102951
	1187	ID2111	300	1.76961e-05	0.00965433			1187	ID4429	0	0	0			1187	0.103038
	1188	ID2252	300	1.76961e-05	0.00967203			1188	ID4431	0	0	0			1188	0.103125
	1189	ID3089	300	1.76961e-05	0.00968972			1189	ID4432	0	0	0			1189	0.103212
	1190	ID6091	300	1.76961e-05	0.00970742			1190	ID4438	0	0	0			1190	0.103299
	1191	ID7457	300	1.76961e-05	0.00972511			1191	ID4440	0	0	0			1191	0.103385
	1192	ID8044	300	1.76961e-05	0.00974281			1192	ID4445	0	0	0			1192	0.103472
	1193	ID6964	301	1.77551e-05	0.00976056			1193	ID4448	0	0	0			1193	0.103559
	1194	ID2270	302	1.7814e-05	0.00977838			1194	ID4451	0	0	0			1194	0.103646
	1195	ID3822	302	1.7814e-05	0.00979619			1195	ID4456	0	0	0			1195	0.103733
	1196	ID5895	302	1.7814e-05	0.00981401			1196	ID4462	0	0	0			1196	0.103819
	1197	ID6585	302	1.7814e-05	0.00983182			1197	ID4478	0	0	0			1197	0.103906
	1198	ID7343	302	1.7814e-05	0.00984963			1198	ID4480	0	0	0			1198	0.103993
	1199	ID7955	302	1.7814e-05	0.00986745			1199	ID4482	0	0	0			1199	0.10408
	1200	ID9118	302	1.7814e-05	0.00988526			1200	ID4489	0	0	0			1200	0.104167
	1201	ID501	303	1.7873e-05	0.00990314			1201	ID4494	0	0	0			1201	0.104253
	1202	ID3882	303	1.7873e-05	0.00992101			1202	ID4496	0	0	0			1202	0.10434
	1203	ID4959	303	1.7873e-05	0.00993888			1203	ID4497	0	0	0			1203	0.104427
	1204	ID7157	303	1.7873e-05	0.00995675			1204	ID4511	0	0	0			1204	0.104514
	1205	ID9027	303	1.7873e-05	0.00997463			1205	ID4516	0	0	0			1205	0.104601
	1206	ID9969	303	1.7873e-05	0.0099925			1206	ID4522	0	0	0			1206	0.104688
	1207	ID11019	303	1.7873e-05	0.0100104			1207	ID4527	0	0	0			1207	0.104774
	1208	ID2397	304	1.7932e-05	0.0100283			1208	ID4532	0	0	0			1208	0.104861
	1209	ID4175	304	1.7932e-05	0.0100462			1209	ID4533	0	0	0			1209	0.104948
	1210	ID4949	304	1.7932e-05	0.0100642			1210	ID4552	0	0	0			1210	0.105035
	1211	ID5897	304	1.7932e-05	0.0100821			1211	ID4556	0	0	0			1211	0.105122
	1212	ID8786	304	1.7932e-05	0.0101			1212	ID4559	0	0	0			1212	0.105208
	1213	ID186	305	1.7991e-05	0.010118			1213	ID4560	0	0	0			1213	0.105295
	1214	ID3381	305	1.7991e-05	0.010136			1214	ID4561	0	0	0			1214	0.105382
	1215	ID4764	305	1.7991e-05	0.010154			1215	ID4562	0	0	0			1215	0.105469
	1216	ID6033	305	1.7991e-05	0.010172			1216	ID4566	0	0	0			1216	0.105556
	1217	ID8058	305	1.7991e-05	0.01019			1217	ID4568	0	0	0			1217	0.105642
	1218	ID10022	305	1.7991e-05	0.010208			1218	ID4569	0	0	0			1218	0.105729
	1219	ID8403	306	1.805e-05	0.010226			1219	ID4570	0	0	0			1219	0.105816
	1220	ID9345	306	1.805e-05	0.0102441			1220	ID4573	0	0	0			1220	0.105903
	1221	ID9918	306	1.805e-05	0.0102621			1221	ID4577	0	0	0			1221	0.10599
	1222	ID10363	306	1.805e-05	0.0102802			1222	ID4587	0	0	0			1222	0.106076
	1223	ID10577	306	1.805e-05	0.0102982			1223	ID4588	0	0	0			1223	0.106163
	1224	ID9110	307	1.8109e-05	0.0103163			1224	ID4599	0	0	0			1224	0.10625
	1225	ID11381	307	1.8109e-05	0.0103344			1225	ID4604	0	0	0			1225	0.106337
	1226	ID2996	308	1.8168e-05	0.0103526			1226	ID4606	0	0	0			1226	0.106424
	1227	ID5054	308	1.8168e-05	0.0103708			1227	ID4614	0	0	0			1227	0.10651
	1228	ID5471	308	1.8168e-05	0.010389			1228	ID4616	0	0	0			1228	0.106597
	1229	ID5741	308	1.8168e-05	0.0104071			1229	ID4617	0	0	0			1229	0.106684
	1230	ID7995	308	1.8168e-05	0.0104253			1230	ID4620	0	0	0			1230	0.106771
	1231	ID9723	308	1.8168e-05	0.0104435			1231	ID4621	0	0	0			1231	0.106858
	1232	ID9954	308	1.8168e-05	0.0104616			1232	ID4625	0	0	0			1232	0.106944
	1233	ID2160	309	1.8227e-05	0.0104799			1233	ID4628	0	0	0			1233	0.107031
	1234	ID9796	309	1.8227e-05	0.0104981			1234	ID4638	0	0	0			1234	0.107118
	1235	ID28	310	1.82859e-05	0.0105164			1235	ID4639	0	0	0			1235	0.107205
	1236	ID7283	310	1.82859e-05	0.0105346			1236	ID4641	0	0	0			1236	0.107292
	1237	ID7747	310	1.82859e-05	0.0105529			1237	ID4647	0	0	0			1237	0.107378
	1238	ID8255	310	1.82859e-05	0.0105712			1238	ID4648	0	0	0			1238	0.107465
	1239	ID10513	310	1.82859e-05	0.0105895			1239	ID4649	0	0	0			1239	0.107552
	1240	ID2144	311	1.83449e-05	0.0106079			1240	ID4658	0	0	0			1240	0.107639
	1241	ID2744	311	1.83449e-05	0.0106262			1241	ID4659	0	0	0			1241	0.107726
	1242	ID2792	311	1.83449e-05	0.0106445			1242	ID4668	0	0	0			1242	0.107813
	1243	ID3023	311	1.83449e-05	0.0106629			1243	ID4672	0	0	0			1243	0.107899
	1244	ID5047	311	1.83449e-05	0.0106812			1244	ID4676	0	0	0			1244	0.107986
	1245	ID7495	311	1.83449e-05	0.0106996			1245	ID4677	0	0	0			1245	0.108073
	1246	ID3244	312	1.84039e-05	0.010718			1246	ID4680	0	0	0			1246	0.10816
	1247	ID3546	312	1.84039e-05	0.0107364			1247	ID4687	0	0	0			1247	0.108247
	1248	ID8060	312	1.84039e-05	0.0107548			1248	ID4689	0	0	0			1248	0.108333
	1249	ID8157	312	1.84039e-05	0.0107732			1249	ID4695	0	0	0			1249	0.10842
	1250	ID1320	313	1.84629e-05	0.0107917			1250	ID4696	0	0	0			1250	0.108507
	1251	ID3578	313	1.84629e-05	0.0108101			1251	ID4699	0	0	0			1251	0.108594
	1252	ID5481	313	1.84629e-05	0.0108286			1252	ID4700	0	0	0			1252	0.108681
	1253	ID7271	313	1.84629e-05	0.010847			1253	ID4704	0	0	0			1253	0.108767
	1254	ID9679	313	1.84629e-05	0.0108655			1254	ID4713	0	0	0			1254	0.108854
	1255	ID11003	313	1.84629e-05	0.010884			1255	ID4715	0	0	0			1255	0.108941
	1256	ID711	314	1.85219e-05	0.0109025			1256	ID4720	0	0	0			1256	0.109028
	1257	ID1259	314	1.85219e-05	0.010921			1257	ID4721	0	0	0			1257	0.109115
	1258	ID10591	314	1.85219e-05	0.0109395			1258	ID4723	0	0	0			1258	0.109201
	1259	ID4493	315	1.85809e-05	0.0109581			1259	ID4724	0	0	0			1259	0.109288
	1260	ID6011	315	1.85809e-05	0.0109767			1260	ID4725	0	0	0			1260	0.109375
	1261	ID6256	315	1.85809e-05	0.0109953			1261	ID4726	0	0	0			1261	0.109462
	1262	ID8802	315	1.85809e-05	0.0110139			1262	ID4732	0	0	0			1262	0.109549
	1263	ID9708	315	1.85809e-05	0.0110324			1263	ID4733	0	0	0			1263	0.109635
	1264	ID10477	315	1.85809e-05	0.011051			1264	ID4734	0	0	0			1264	0.109722
	1265	ID331	316	1.86399e-05	0.0110697			1265	ID4737	0	0	0			1265	0.109809
	1266	ID988	316	1.86399e-05	0.0110883			1266	ID4739	0	0	0			1266	0.109896
	1267	ID4398	316	1.86399e-05	0.0111069			1267	ID4744	0	0	0			1267	0.109983
	1268	ID5455	316	1.86399e-05	0.0111256			1268	ID4745	0	0	0			1268	0.110069
	1269	ID4487	317	1.86989e-05	0.0111443			1269	ID4748	0	0	0			1269	0.110156
	1270	ID6047	317	1.86989e-05	0.011163			1270	ID4749	0	0	0			1270	0.110243
	1271	ID11491	317	1.86989e-05	0.0111817			1271	ID4750	0	0	0			1271	0.11033
	1272	ID4147	318	1.87578e-05	0.0112004			1272	ID4753	0	0	0			1272	0.110417
	1273	ID6059	318	1.87578e-05	0.0112192			1273	ID4754	0	0	0			1273	0.110503
	1274	ID6088	318	1.87578e-05	0.011238			1274	ID4755	0	0	0			1274	0.11059
	1275	ID2784	319	1.88168e-05	0.0112568			1275	ID4764	0	0	0			1275	0.110677
	1276	ID5834	319	1.88168e-05	0.0112756			1276	ID4774	0	0	0			1276	0.110764
	1277	ID9033	319	1.88168e-05	0.0112944			1277	ID4775	0	0	0			1277	0.110851
	1278	ID9750	319	1.88168e-05	0.0113132			1278	ID4782	0	0	0			1278	0.110937
	1279	ID4617	320	1.88758e-05	0.0113321			1279	ID4783	0	0	0			1279	0.111024
	1280	ID4820	320	1.88758e-05	0.011351			1280	ID4785	0	0	0			1280	0.111111
	1281	ID6784	320	1.88758e-05	0.0113698			1281	ID4790	0	0	0			1281	0.111198
	1282	ID8215	320	1.88758e-05	0.0113887			1282	ID4792	0	0	0			1282	0.111285
	1283	ID511	321	1.89348e-05	0.0114077			1283	ID4793	0	0	0			1283	0.111372
	1284	ID2969	321	1.89348e-05	0.0114266			1284	ID4798	0	0	0			1284	0.111458
	1285	ID10179	321	1.89348e-05	0.0114455			1285	ID4799	0	0	0			1285	0.111545
	1286	ID1415	322	1.89938e-05	0.0114645			1286	ID4802	0	0	0			1286	0.111632
	1287	ID1883	322	1.89938e-05	0.0114835			1287	ID4805	0	0	0			1287	0.111719
	1288	ID6408	322	1.89938e-05	0.0115025			1288	ID4807	0	0	0			1288	0.111806
	1289	ID8275	322	1.89938e-05	0.0115215			1289	ID4817	0	0	0			1289	0.111892
	1290	ID8985	322	1.89938e-05	0.0115405			1290	ID4822	0	0	0			1290	0.111979
	1291	ID10079	322	1.89938e-05	0.0115595			1291	ID4828	0	0	0			1291	0.112066
	1292	ID11303	322	1.89938e-05	0.0115785			1292	ID4829	0	0	0			1292	0.112153
	1293	ID2656	323	1.90528e-05	0.0115975			1293	ID4830	0	0	0			1293	0.11224
	1294	ID2980	323	1.90528e-05	0.0116166			1294	ID4833	0	0	0			1294	0.112326
	1295	ID4004	323	1.90528e-05	0.0116356			1295	ID4834	0	0	0			1295	0.112413
	1296	ID5006	323	1.90528e-05	0.0116547			1296	ID4844	0	0	0			1296	0.1125
	1297	ID8723	323	1.90528e-05	0.0116737			1297	ID4845	0	0	0			1297	0.112587
	1298	ID876	324	1.91118e-05	0.0116929			1298	ID4846	0	0	0			1298	0.112674
	1299	ID1936	324	1.91118e-05	0.011712			1299	ID4852	0	0	0			1299	0.11276
	1300	ID2097	324	1.91118e-05	0.0117311			1300	ID4855	0	0	0			1300	0.112847
	1301	ID2802	324	1.91118e-05	0.0117502			1301	ID4859	0	0	0			1301	0.112934
	1302	ID4904	324	1.91118e-05	0.0117693			1302	ID4865	0	0	0			1302	0.113021
	1303	ID7195	324	1.91118e-05	0.0117884			1303	ID4868	0	0	0			1303	0.113108
	1304	ID11149	324	1.91118e-05	0.0118075			1304	ID4869	0	0	0			1304	0.113194
	1305	ID189	325	1.91707e-05	0.0118267			1305	ID4870	0	0	0			1305	0.113281
	1306	ID6662	325	1.91707e-05	0.0118459			1306	ID4877	0	0	0			1306	0.113368
	1307	ID5171	326	1.92297e-05	0.0118651			1307	ID4883	0	0	0			1307	0.113455
	1308	ID10348	326	1.92297e-05	0.0118843			1308	ID4887	0	0	0			1308	0.113542
	1309	ID10532	326	1.92297e-05	0.0119036			1309	ID4890	0	0	0			1309	0.113628
	1310	ID1451	327	1.92887e-05	0.0119228			1310	ID4897	0	0	0			1310	0.113715
	1311	ID9475	327	1.92887e-05	0.0119421			1311	ID4899	0	0	0			1311	0.113802
	1312	ID10715	327	1.92887e-05	0.0119614			1312	ID4905	0	0	0			1312	0.113889
	1313	ID1821	328	1.93477e-05	0.0119808			1313	ID4906	0	0	0			1313	0.113976
	1314	ID1943	328	1.93477e-05	0.0120001			1314	ID4907	0	0	0			1314	0.114062
	1315	ID2242	328	1.93477e-05	0.0120195			1315	ID4910	0	0	0			1315	0.114149
	1316	ID3326	328	1.93477e-05	0.0120388			1316	ID4911	0	0	0			1316	0.114236
	1317	ID7448	328	1.93477e-05	0.0120582			1317	ID4916	0	0	0			1317	0.114323
	1318	ID417	329	1.94067e-05	0.0120776			1318	ID4917	0	0	0			1318	0.11441
	1319	ID1557	329	1.94067e-05	0.012097			1319	ID4918	0	0	0			1319	0.114497
	1320	ID8611	329	1.94067e-05	0.0121164			1320	ID4924	0	0	0			1320	0.114583
	1321	ID6686	330	1.94657e-05	0.0121358			1321	ID4926	0	0	0			1321	0.11467
	1322	ID10523	330	1.94657e-05	0.0121553			1322	ID4929	0	0	0			1322	0.114757
	1323	ID479	331	1.95247e-05	0.0121748			1323	ID4933	0	0	0			1323	0.114844
	1324	ID4870	331	1.95247e-05	0.0121944			1324	ID4938	0	0	0			1324	0.114931
	1325	ID9519	331	1.95247e-05	0.0122139			1325	ID4939	0	0	0			1325	0.115017
	1326	ID3739	332	1.95837e-05	0.0122335			1326	ID4940	0	0	0			1326	0.115104
	1327	ID4930	332	1.95837e-05	0.0122531			1327	ID4941	0	0	0			1327	0.115191
	1328	ID7184	332	1.95837e-05	0.0122726			1328	ID4943	0	0	0			1328	0.115278
	1329	ID8135	332	1.95837e-05	0.0122922			1329	ID4951	0	0	0			1329	0.115365
	1330	ID8268	332	1.95837e-05	0.0123118			1330	ID4953	0	0	0			1330	0.115451
	1331	ID9743	332	1.95837e-05	0.0123314			1331	ID4959	0	0	0			1331	0.115538
	1332	ID4965	333	1.96426e-05	0.012351			1332	ID4961	0	0	0			1332	0.115625
	1333	ID5537	333	1.96426e-05	0.0123707			1333	ID4965	0	0	0			1333	0.115712
	1334	ID8934	334	1.97016e-05	0.0123904			1334	ID4967	0	0	0			1334	0.115799
	1335	ID9260	334	1.97016e-05	0.0124101			1335	ID4968	0	0	0			1335	0.115885
	1336	ID10027	334	1.97016e-05	0.0124298			1336	ID4971	0	0	0			1336	0.115972
	1337	ID993	335	1.97606e-05	0.0124495			1337	ID4975	0	0	0			1337	0.116059
	1338	ID1046	335	1.97606e-05	0.0124693			1338	ID4977	0	0	0			1338	0.116146
	1339	ID2257	335	1.97606e-05	0.0124891			1339	ID4982	0	0	0			1339	0.116233
	1340	ID3649	335	1.97606e-05	0.0125088			1340	ID4984	0	0	0			1340	0.116319
	1341	ID9725	335	1.97606e-05	0.0125286			1341	ID4987	0	0	0			1341	0.116406
	1342	ID10751	335	1.97606e-05	0.0125483			1342	ID4989	0	0	0			1342	0.116493
	1343	ID11360	335	1.97606e-05	0.0125681			1343	ID4990	0	0	0			1343	0.11658
	1344	ID297	336	1.98196e-05	0.0125879			1344	ID4991	0	0	0			1344	0.116667
	1345	ID3933	336	1.98196e-05	0.0126077			1345	ID5004	0	0	0			1345	0.116753
	1346	ID9763	336	1.98196e-05	0.0126276			1346	ID5007	0	0	0			1346	0.11684
	1347	ID300	337	1.98786e-05	0.0126474			1347	ID5009	0	0	0			1347	0.116927
	1348	ID464	337	1.98786e-05	0.0126673			1348	ID5011	0	0	0			1348	0.117014
	1349	ID898	337	1.98786e-05	0.0126872			1349	ID5024	0	0	0			1349	0.117101
	1350	ID3641	337	1.98786e-05	0.0127071			1350	ID5025	0	0	0			1350	0.117188
	1351	ID5654	337	1.98786e-05	0.012727			1351	ID5027	0	0	0			1351	0.117274
	1352	ID10568	337	1.98786e-05	0.0127468			1352	ID5030	0	0	0			1352	0.117361
	1353	ID11051	337	1.98786e-05	0.0127667			1353	ID5034	0	0	0			1353	0.117448
	1354	ID11157	337	1.98786e-05	0.0127866			1354	ID5035	0	0	0			1354	0.117535
	1355	ID2489	338	1.99376e-05	0.0128065			1355	ID5040	0	0	0			1355	0.117622
	1356	ID5083	338	1.99376e-05	0.0128265			1356	ID5043	0	0	0			1356	0.117708
	1357	ID7985	338	1.99376e-05	0.0128464			1357	ID5046	0	0	0			1357	0.117795
	1358	ID9456	338	1.99376e-05	0.0128663			1358	ID5047	0	0	0			1358	0.117882
	1359	ID9808	338	1.99376e-05	0.0128863			1359	ID5050	0	0	0			1359	0.117969
	1360	ID10692	338	1.99376e-05	0.0129062			1360	ID5052	0	0	0			1360	0.118056
	1361	ID1426	339	1.99966e-05	0.0129262			1361	ID5055	0	0	0			1361	0.118142
	1362	ID3645	339	1.99966e-05	0.0129462			1362	ID5065	0	0	0			1362	0.118229
	1363	ID6651	339	1.99966e-05	0.0129662			1363	ID5066	0	0	0			1363	0.118316
	1364	ID8629	339	1.99966e-05	0.0129862			1364	ID5071	0	0	0			1364	0.118403
	1365	ID9874	340	2.00556e-05	0.0130063			1365	ID5073	0	0	0			1365	0.11849
	1366	ID9987	340	2.00556e-05	0.0130263			1366	ID5080	0	0	0			1366	0.118576
	1367	ID10382	340	2.00556e-05	0.0130464			1367	ID5082	0	0	0			1367	0.118663
	1368	ID393	341	2.01145e-05	0.0130665			1368	ID5085	0	0	0			1368	0.11875
	1369	ID788	341	2.01145e-05	0.0130866			1369	ID5093	0	0	0			1369	0.118837
	1370	ID6884	341	2.01145e-05	0.0131067			1370	ID5096	0	0	0			1370	0.118924
	1371	ID5477	342	2.01735e-05	0.0131269			1371	ID5097	0	0	0			1371	0.11901
	1372	ID10324	342	2.01735e-05	0.0131471			1372	ID5100	0	0	0			1372	0.119097
	1373	ID126	343	2.02325e-05	0.0131673			1373	ID5103	0	0	0			1373	0.119184
	1374	ID1541	343	2.02325e-05	0.0131875			1374	ID5107	0	0	0			1374	0.119271
	1375	ID1650	343	2.02325e-05	0.0132078			1375	ID5113	0	0	0			1375	0.119358
	1376	ID3442	343	2.02325e-05	0.013228			1376	ID5128	0	0	0			1376	0.119444
	1377	ID8949	343	2.02325e-05	0.0132482			1377	ID5131	0	0	0			1377	0.119531
	1378	ID1708	344	2.02915e-05	0.0132685			1378	ID5139	0	0	0			1378	0.119618
	1379	ID4230	344	2.02915e-05	0.0132888			1379	ID5141	0	0	0			1379	0.119705
	1380	ID5105	344	2.02915e-05	0.0133091			1380	ID5149	0	0	0			1380	0.119792
	1381	ID6823	344	2.02915e-05	0.0133294			1381	ID5151	0	0	0			1381	0.119878
	1382	ID3189	345	2.03505e-05	0.0133497			1382	ID5154	0	0	0			1382	0.119965
	1383	ID3482	345	2.03505e-05	0.0133701			1383	ID5155	0	0	0			1383	0.120052
	1384	ID3827	345	2.03505e-05	0.0133904			1384	ID5156	0	0	0			1384	0.120139
	1385	ID5815	345	2.03505e-05	0.0134108			1385	ID5166	0	0	0			1385	0.120226
	1386	ID8410	345	2.03505e-05	0.0134311			1386	ID5169	0	0	0			1386	0.120313
	1387	ID10001	345	2.03505e-05	0.0134515			1387	ID5173	0	0	0			1387	0.120399
	1388	ID11471	345	2.03505e-05	0.0134718			1388	ID5181	0	0	0			1388	0.120486
	1389	ID656	346	2.04095e-05	0.0134923			1389	ID5191	0	0	0			1389	0.120573
	1390	ID7022	346	2.04095e-05	0.0135127			1390	ID5192	0	0	0			1390	0.12066
	1391	ID7631	346	2.04095e-05	0.0135331			1391	ID5198	0	0	0			1391	0.120747
	1392	ID4996	347	2.04685e-05	0.0135535			1392	ID5205	0	0	0			1392	0.120833
	1393	ID8332	347	2.04685e-05	0.013574			1393	ID5219	0	0	0			1393	0.12092
	1394	ID8518	347	2.04685e-05	0.0135945			1394	ID5223	0	0	0			1394	0.121007
	1395	ID10441	347	2.04685e-05	0.0136149			1395	ID5226	0	0	0			1395	0.121094
	1396	ID232	348	2.05274e-05	0.0136355			1396	ID5227	0	0	0			1396	0.121181
	1397	ID2877	348	2.05274e-05	0.013656			1397	ID5237	0	0	0			1397	0.121267
	1398	ID5709	348	2.05274e-05	0.0136765			1398	ID5242	0	0	0			1398	0.121354
	1399	ID5840	348	2.05274e-05	0.0136971			1399	ID5248	0	0	0			1399	0.121441
	1400	ID5945	348	2.05274e-05	0.0137176			1400	ID5250	0	0	0			1400	0.121528
	1401	ID6362	348	2.05274e-05	0.0137381			1401	ID5251	0	0	0			1401	0.121615
	1402	ID6438	348	2.05274e-05	0.0137586			1402	ID5253	0	0	0			1402	0.121701
	1403	ID8593	348	2.05274e-05	0.0137792			1403	ID5263	0	0	0			1403	0.121788
	1404	ID10457	348	2.05274e-05	0.0137997			1404	ID5271	0	0	0			1404	0.121875
	1405	ID4083	349	2.05864e-05	0.0138203			1405	ID5275	0	0	0			1405	0.121962
	1406	ID4648	349	2.05864e-05	0.0138409			1406	ID5276	0	0	0			1406	0.122049
	1407	ID4721	349	2.05864e-05	0.0138615			1407	ID5281	0	0	0			1407	0.122135
	1408	ID6293	349	2.05864e-05	0.013882			1408	ID5285	0	0	0			1408	0.122222
	1409	ID6892	349	2.05864e-05	0.0139026			1409	ID5287	0	0	0			1409	0.122309
	1410	ID8889	349	2.05864e-05	0.0139232			1410	ID5289	0	0	0			1410	0.122396
	1411	ID9505	349	2.05864e-05	0.0139438			1411	ID5290	0	0	0			1411	0.122483
	1412	ID3363	350	2.06454e-05	0.0139644			1412	ID5297	0	0	0			1412	0.122569
	1413	ID5320	350	2.06454e-05	0.0139851			1413	ID5304	0	0	0			1413	0.122656
	1414	ID5487	350	2.06454e-05	0.0140057			1414	ID5305	0	0	0			1414	0.122743
	1415	ID5758	350	2.06454e-05	0.0140264			1415	ID5307	0	0	0			1415	0.12283
	1416	ID7566	350	2.06454e-05	0.014047			1416	ID5309	0	0	0			1416	0.122917
	1417	ID9403	350	2.06454e-05	0.0140677			1417	ID5320	0	0	0			1417	0.123003
	1418	ID2973	351	2.07044e-05	0.0140884			1418	ID5328	0	0	0			1418	0.12309
	1419	ID3669	351	2.07044e-05	0.0141091			1419	ID5332	0	0	0			1419	0.123177
	1420	ID3959	351	2.07044e-05	0.0141298			1420	ID5335	0	0	0			1420	0.123264
	1421	ID6080	351	2.07044e-05	0.0141505			1421	ID5340	0	0	0			1421	0.123351
	1422	ID6260	351	2.07044e-05	0.0141712			1422	ID5344	0	0	0			1422	0.123438
	1423	ID2999	352	2.07634e-05	0.014192			1423	ID5345	0	0	0			1423	0.123524
	1424	ID5403	352	2.07634e-05	0.0142127			1424	ID5346	0	0	0			1424	0.123611
	1425	ID6991	352	2.07634e-05	0.0142335			1425	ID5347	0	0	0			1425	0.123698
	1426	ID30	353	2.08224e-05	0.0142543			1426	ID5354	0	0	0			1426	0.123785
	1427	ID2445	353	2.08224e-05	0.0142751			1427	ID5365	0	0	0			1427	0.123872
	1428	ID2674	353	2.08224e-05	0.014296			1428	ID5368	0	0	0			1428	0.123958
	1429	ID10653	353	2.08224e-05	0.0143168			1429	ID5369	0	0	0			1429	0.124045
	1430	ID4919	354	2.08814e-05	0.0143377			1430	ID5376	0	0	0			1430	0.124132
	1431	ID9913	354	2.08814e-05	0.0143585			1431	ID5386	0	0	0			1431	0.124219
	1432	ID10319	354	2.08814e-05	0.0143794			1432	ID5392	0	0	0			1432	0.124306
	1433	ID10510	354	2.08814e-05	0.0144003			1433	ID5393	0	0	0			1433	0.124392
	1434	ID10731	354	2.08814e-05	0.0144212			1434	ID5394	0	0	0			1434	0.124479
	1435	ID430	355	2.09404e-05	0.0144421			1435	ID5407	0	0	0			1435	0.124566
	1436	ID5680	355	2.09404e-05	0.0144631			1436	ID5409	0	0	0			1436	0.124653
	1437	ID6614	355	2.09404e-05	0.014484			1437	ID5413	0	0	0			1437	0.12474
	1438	ID7373	355	2.09404e-05	0.0145049			1438	ID5417	0	0	0			1438	0.124826
	1439	ID7969	355	2.09404e-05	0.0145259			1439	ID5421	0	0	0			1439	0.124913
	1440	ID8500	355	2.09404e-05	0.0145468			1440	ID5424	0	0	0			1440	0.125
	1441	ID5733	356	2.09993e-05	0.0145678			1441	ID5428	0	0	0			1441	0.125087
	1442	ID10733	356	2.09993e-05	0.0145888			1442	ID5429	0	0	0			1442	0.125174
	1443	ID3071	357	2.10583e-05	0.0146099			1443	ID5434	0	0	0			1443	0.12526
	1444	ID4136	357	2.10583e-05	0.0146309			1444	ID5435	0	0	0			1444	0.125347
	1445	ID4846	357	2.10583e-05	0.014652			1445	ID5439	0	0	0			1445	0.125434
	1446	ID5255	357	2.10583e-05	0.0146731			1446	ID5442	0	0	0			1446	0.125521
	1447	ID5822	357	2.10583e-05	0.0146941			1447	ID5455	0	0	0			1447	0.125608
	1448	ID8361	357	2.10583e-05	0.0147152			1448	ID5464	0	0	0			1448	0.125694
	1449	ID9214	357	2.10583e-05	0.0147362			1449	ID5471	0	0	0			1449	0.125781
	1450	ID5253	358	2.11173e-05	0.0147573			1450	ID5473	0	0	0			1450	0.125868
	1451	ID9642	358	2.11173e-05	0.0147785			1451	ID5477	0	0	0			1451	0.125955
	1452	ID11000	358	2.11173e-05	0.0147996			1452	ID5480	0	0	0			1452	0.126042
	1453	ID3553	359	2.11763e-05	0.0148208			1453	ID5481	0	0	0			1453	0.126128
	1454	ID4732	359	2.11763e-05	0.0148419			1454	ID5487	0	0	0			1454	0.126215
	1455	ID5687	359	2.11763e-05	0.0148631			1455	ID5493	0	0	0			1455	0.126302
	1456	ID8118	359	2.11763e-05	0.0148843			1456	ID5497	0	0	0			1456	0.126389
	1457	ID787	360	2.12353e-05	0.0149055			1457	ID5500	0	0	0			1457	0.126476
	1458	ID6726	360	2.12353e-05	0.0149268			1458	ID5508	0	0	0			1458	0.126562
	1459	ID7424	360	2.12353e-05	0.014948			1459	ID5509	0	0	0			1459	0.126649
	1460	ID8550	360	2.12353e-05	0.0149692			1460	ID5510	0	0	0			1460	0.126736
	1461	ID955	361	2.12943e-05	0.0149905			1461	ID5512	0	0	0			1461	0.126823
	1462	ID5836	361	2.12943e-05	0.0150118			1462	ID5513	0	0	0			1462	0.12691
	1463	ID10593	361	2.12943e-05	0.0150331			1463	ID5524	0	0	0			1463	0.126997
	1464	ID4270	362	2.13533e-05	0.0150545			1464	ID5533	0	0	0			1464	0.127083
	1465	ID5331	362	2.13533e-05	0.0150758			1465	ID5540	0	0	0			1465	0.12717
	1466	ID2707	363	2.14122e-05	0.0150972			1466	ID5541	0	0	0			1466	0.127257
	1467	ID4830	363	2.14122e-05	0.0151186			1467	ID5544	0	0	0			1467	0.127344
	1468	ID5090	363	2.14122e-05	0.0151401			1468	ID5550	0	0	0			1468	0.127431
	1469	ID6048	363	2.14122e-05	0.0151615			1469	ID5555	0	0	0			1469	0.127517
	1470	ID7172	363	2.14122e-05	0.0151829			1470	ID5559	0	0	0			1470	0.127604
	1471	ID11332	363	2.14122e-05	0.0152043			1471	ID5568	0	0	0			1471	0.127691
	1472	ID1099	364	2.14712e-05	0.0152258			1472	ID5575	0	0	0			1472	0.127778
	1473	ID3050	364	2.14712e-05	0.0152472			1473	ID5579	0	0	0			1473	0.127865
	1474	ID3336	364	2.14712e-05	0.0152687			1474	ID5581	0	0	0			1474	0.127951
	1475	ID4024	364	2.14712e-05	0.0152902			1475	ID5582	0	0	0			1475	0.128038
	1476	ID5418	364	2.14712e-05	0.0153116			1476	ID5605	0	0	0			1476	0.128125
	1477	ID5842	365	2.15302e-05	0.0153332			1477	ID5608	0	0	0			1477	0.128212
	1478	ID6956	365	2.15302e-05	0.0153547			1478	ID5609	0	0	0			1478	0.128299
	1479	ID8819	365	2.15302e-05	0.0153762			1479	ID5611	0	0	0			1479	0.128385
	1480	ID2383	366	2.15892e-05	0.0153978			1480	ID5612	0	0	0			1480	0.128472
	1481	ID2740	366	2.15892e-05	0.0154194			1481	ID5617	0	0	0			1481	0.128559
	1482	ID3105	366	2.15892e-05	0.015441			1482	ID5626	0	0	0			1482	0.128646
	1483	ID5413	366	2.15892e-05	0.0154626			1483	ID5632	0	0	0			1483	0.128733
	1484	ID9726	366	2.15892e-05	0.0154842			1484	ID5634	0	0	0			1484	0.128819
	1485	ID4300	367	2.16482e-05	0.0155058			1485	ID5635	0	0	0			1485	0.128906
	1486	ID4193	368	2.17072e-05	0.0155275			1486	ID5636	0	0	0			1486	0.128993
	1487	ID7406	368	2.17072e-05	0.0155492			1487	ID5639	0	0	0			1487	0.12908
	1488	ID7593	368	2.17072e-05	0.015571			1488	ID5643	0	0	0			1488	0.129167
	1489	ID1267	369	2.17662e-05	0.0155927			1489	ID5644	0	0	0			1489	0.129253
	1490	ID11125	369	2.17662e-05	0.0156145			1490	ID5645	0	0	0			1490	0.12934
	1491	ID416	370	2.18252e-05	0.0156363			1491	ID5647	0	0	0			1491	0.129427
	1492	ID2125	370	2.18252e-05	0.0156581			1492	ID5648	0	0	0			1492	0.129514
	1493	ID3890	370	2.18252e-05	0.01568			1493	ID5654	0	0	0			1493	0.129601
	1494	ID4867	370	2.18252e-05	0.0157018			1494	ID5656	0	0	0			1494	0.129688
	1495	ID6253	370	2.18252e-05	0.0157236			1495	ID5657	0	0	0			1495	0.129774
	1496	ID8214	370	2.18252e-05	0.0157454			1496	ID5669	0	0	0			1496	0.129861
	1497	ID11468	370	2.18252e-05	0.0157673			1497	ID5676	0	0	0			1497	0.129948
	1498	ID311	371	2.18841e-05	0.0157891			1498	ID5677	0	0	0			1498	0.130035
	1499	ID1510	371	2.18841e-05	0.015811			1499	ID5680	0	0	0			1499	0.130122
	1500	ID2142	371	2.18841e-05	0.0158329			1500	ID5681	0	0	0			1500	0.130208
	1501	ID3631	371	2.18841e-05	0.0158548			1501	ID5684	0	0	0			1501	0.130295
	1502	ID4517	371	2.18841e-05	0.0158767			1502	ID5685	0	0	0			1502	0.130382
	1503	ID6635	371	2.18841e-05	0.0158986			1503	ID5687	0	0	0			1503	0.130469
	1504	ID8535	371	2.18841e-05	0.0159204			1504	ID5689	0	0	0			1504	0.130556
	1505	ID9965	371	2.18841e-05	0.0159423			1505	ID5691	0	0	0			1505	0.130642
	1506	ID1069	372	2.19431e-05	0.0159643			1506	ID5693	0	0	0			1506	0.130729
	1507	ID1909	372	2.19431e-05	0.0159862			1507	ID5694	0	0	0			1507	0.130816
	1508	ID2522	372	2.19431e-05	0.0160082			1508	ID5697	0	0	0			1508	0.130903
	1509	ID5439	372	2.19431e-05	0.0160301			1509	ID5702	0	0	0			1509	0.13099
	1510	ID5609	372	2.19431e-05	0.016052			1510	ID5704	0	0	0			1510	0.131076
	1511	ID5705	372	2.19431e-05	0.016074			1511	ID5705	0	0	0			1511	0.131163
	1512	ID6877	372	2.19431e-05	0.0160959			1512	ID5708	0	0	0			1512	0.13125
	1513	ID7930	372	2.19431e-05	0.0161179			1513	ID5709	0	0	0			1513	0.131337
	1514	ID9620	372	2.19431e-05	0.0161398			1514	ID5711	0	0	0			1514	0.131424
	1515	ID9975	372	2.19431e-05	0.0161618			1515	ID5716	0	0	0			1515	0.13151
	1516	ID5050	373	2.20021e-05	0.0161838			1516	ID5721	0	0	0			1516	0.131597
	1517	ID7278	373	2.20021e-05	0.0162058			1517	ID5723	0	0	0			1517	0.131684
	1518	ID8055	373	2.20021e-05	0.0162278			1518	ID5728	0	0	0			1518	0.131771
	1519	ID550	374	2.20611e-05	0.0162498			1519	ID5729	0	0	0			1519	0.131858
	1520	ID699	374	2.20611e-05	0.0162719			1520	ID5731	0	0	0			1520	0.131944
	1521	ID3494	374	2.20611e-05	0.016294			1521	ID5733	0	0	0			1521	0.132031
	1522	ID1725	375	2.21201e-05	0.0163161			1522	ID5740	0	0	0			1522	0.132118
	1523	ID2423	375	2.21201e-05	0.0163382			1523	ID5744	0	0	0			1523	0.132205
	1524	ID7482	375	2.21201e-05	0.0163603			1524	ID5746	0	0	0			1524	0.132292
	1525	ID7810	375	2.21201e-05	0.0163824			1525	ID5750	0	0	0			1525	0.132378
	1526	ID8982	375	2.21201e-05	0.0164046			1526	ID5754	0	0	0			1526	0.132465
	1527	ID9190	375	2.21201e-05	0.0164267			1527	ID5756	0	0	0			1527	0.132552
	1528	ID568	376	2.21791e-05	0.0164489			1528	ID5760	0	0	0			1528	0.132639
	1529	ID1559	376	2.21791e-05	0.016471			1529	ID5761	0	0	0			1529	0.132726
	1530	ID1837	376	2.21791e-05	0.0164932			1530	ID5766	0	0	0			1530	0.132812
	1531	ID7073	376	2.21791e-05	0.0165154			1531	ID5772	0	0	0			1531	0.132899
	1532	ID7116	376	2.21791e-05	0.0165376			1532	ID5775	0	0	0			1532	0.132986
	1533	ID196	377	2.22381e-05	0.0165598			1533	ID5783	0	0	0			1533	0.133073
	1534	ID4659	377	2.22381e-05	0.016582			1534	ID5784	0	0	0			1534	0.13316
	1535	ID3108	378	2.22971e-05	0.0166043			1535	ID5785	0	0	0			1535	0.133247
	1536	ID4828	378	2.22971e-05	0.0166266			1536	ID5791	0	0	0			1536	0.133333
	1537	ID4946	378	2.22971e-05	0.0166489			1537	ID5794	0	0	0			1537	0.13342
	1538	ID2222	379	2.2356e-05	0.0166713			1538	ID5798	0	0	0			1538	0.133507
	1539	ID2820	379	2.2356e-05	0.0166937			1539	ID5799	0	0	0			1539	0.133594
	1540	ID3241	379	2.2356e-05	0.016716			1540	ID5814	0	0	0			1540	0.133681
	1541	ID3456	379	2.2356e-05	0.0167384			1541	ID5826	0	0	0			1541	0.133767
	1542	ID6950	379	2.2356e-05	0.0167607			1542	ID5831	0	0	0			1542	0.133854
	1543	ID9009	379	2.2356e-05	0.0167831			1543	ID5832	0	0	0			1543	0.133941
	1544	ID7541	380	2.2415e-05	0.0168055			1544	ID5833	0	0	0			1544	0.134028
	1545	ID7	381	2.2474e-05	0.016828			1545	ID5835	0	0	0			1545	0.134115
	1546	ID212	381	2.2474e-05	0.0168504			1546	ID5836	0	0	0			1546	0.134201
	1547	ID2681	381	2.2474e-05	0.0168729			1547	ID5842	0	0	0			1547	0.134288
	1548	ID4069	381	2.2474e-05	0.0168954			1548	ID5846	0	0	0			1548	0.134375
	1549	ID4174	381	2.2474e-05	0.0169179			1549	ID5853	0	0	0			1549	0.134462
	1550	ID6650	381	2.2474e-05	0.0169403			1550	ID5860	0	0	0			1550	0.134549
	1551	ID8331	381	2.2474e-05	0.0169628			1551	ID5868	0	0	0			1551	0.134635
	1552	ID9077	381	2.2474e-05	0.0169853			1552	ID5870	0	0	0			1552	0.134722
	1553	ID10946	381	2.2474e-05	0.0170078			1553	ID5871	0	0	0			1553	0.134809
	1554	ID11080	381	2.2474e-05	0.0170302			1554	ID5875	0	0	0			1554	0.134896
	1555	ID1158	382	2.2533e-05	0.0170528			1555	ID5877	0	0	0			1555	0.134983
	1556	ID1670	382	2.2533e-05	0.0170753			1556	ID5880	0	0	0			1556	0.135069
	1557	ID3655	382	2.2533e-05	0.0170978			1557	ID5881	0	0	0			1557	0.135156
	1558	ID7776	382	2.2533e-05	0.0171204			1558	ID5887	0	0	0			1558	0.135243
	1559	ID8319	382	2.2533e-05	0.0171429			1559	ID5889	0	0	0			1559	0.13533
	1560	ID9675	382	2.2533e-05	0.0171654			1560	ID5890	0	0	0			1560	0.135417
	1561	ID1080	383	2.2592e-05	0.017188			1561	ID5891	0	0	0			1561	0.135503
	1562	ID3242	383	2.2592e-05	0.0172106			1562	ID5895	0	0	0			1562	0.13559
	1563	ID4703	383	2.2592e-05	0.0172332			1563	ID5896	0	0	0			1563	0.135677
	1564	ID9234	383	2.2592e-05	0.0172558			1564	ID5903	0	0	0			1564	0.135764
	1565	ID9355	383	2.2592e-05	0.0172784			1565	ID5904	0	0	0			1565	0.135851
	1566	ID3873	384	2.2651e-05	0.017301			1566	ID5910	0	0	0			1566	0.135937
	1567	ID6523	384	2.2651e-05	0.0173237			1567	ID5916	0	0	0			1567	0.136024
	1568	ID10169	384	2.2651e-05	0.0173463			1568	ID5924	0	0	0			1568	0.136111
	1569	ID10392	384	2.2651e-05	0.017369			1569	ID5925	0	0	0			1569	0.136198
	1570	ID10571	384	2.2651e-05	0.0173916			1570	ID5927	0	0	0			1570	0.136285
	1571	ID1332	385	2.271e-05	0.0174144			1571	ID5928	0	0	0			1571	0.136372
	1572	ID2857	385	2.271e-05	0.0174371			1572	ID5940	0	0	0			1572	0.136458
	1573	ID9181	385	2.271e-05	0.0174598			1573	ID5943	0	0	0			1573	0.136545
	1574	ID6851	386	2.27689e-05	0.0174825			1574	ID5945	0	0	0			1574	0.136632
	1575	ID9334	387	2.28279e-05	0.0175054			1575	ID5957	0	0	0			1575	0.136719
	1576	ID11274	387	2.28279e-05	0.0175282			1576	ID5958	0	0	0			1576	0.136806
	1577	ID797	388	2.28869e-05	0.0175511			1577	ID5963	0	0	0			1577	0.136892
	1578	ID1174	388	2.28869e-05	0.017574			1578	ID5966	0	0	0			1578	0.136979
	1579	ID1642	388	2.28869e-05	0.0175969			1579	ID5977	0	0	0			1579	0.137066
	1580	ID3923	388	2.28869e-05	0.0176197			1580	ID5982	0	0	0			1580	0.137153
	1581	ID5388	388	2.28869e-05	0.0176426			1581	ID5983	0	0	0			1581	0.13724
	1582	ID5480	388	2.28869e-05	0.0176655			1582	ID5988	0	0	0			1582	0.137326
	1583	ID5656	388	2.28869e-05	0.0176884			1583	ID5994	0	0	0			1583	0.137413
	1584	ID668	389	2.29459e-05	0.0177114			1584	ID5996	0	0	0			1584	0.1375
	1585	ID975	389	2.29459e-05	0.0177343			1585	ID6001	0	0	0			1585	0.137587
	1586	ID5198	389	2.29459e-05	0.0177572			1586	ID6011	0	0	0			1586	0.137674
	1587	ID7273	389	2.29459e-05	0.0177802			1587	ID6014	0	0	0			1587	0.13776
	1588	ID9278	389	2.29459e-05	0.0178031			1588	ID6017	0	0	0			1588	0.137847
	1589	ID9545	389	2.29459e-05	0.0178261			1589	ID6019	0	0	0			1589	0.137934
	1590	ID9715	389	2.29459e-05	0.017849			1590	ID6025	0	0	0			1590	0.138021
	1591	ID10421	389	2.29459e-05	0.017872			1591	ID6026	0	0	0			1591	0.138108
	1592	ID867	390	2.30049e-05	0.017895			1592	ID6027	0	0	0			1592	0.138194
	1593	ID1454	390	2.30049e-05	0.017918			1593	ID6029	0	0	0			1593	0.138281
	1594	ID3279	390	2.30049e-05	0.017941			1594	ID6030	0	0	0			1594	0.138368
	1595	ID8735	390	2.30049e-05	0.017964			1595	ID6031	0	0	0			1595	0.138455
	1596	ID401	391	2.30639e-05	0.0179871			1596	ID6033	0	0	0			1596	0.138542
	1597	ID1978	391	2.30639e-05	0.0180101			1597	ID6036	0	0	0			1597	0.138628
	1598	ID3431	391	2.30639e-05	0.0180332			1598	ID6042	0	0	0			1598	0.138715
	1599	ID7134	391	2.30639e-05	0.0180562			1599	ID6044	0	0	0			1599	0.138802
	1600	ID8818	391	2.30639e-05	0.0180793			1600	ID6047	0	0	0			1600	0.138889
	1601	ID11512	391	2.30639e-05	0.0181024			1601	ID6048	0	0	0			1601	0.138976
	1602	ID2287	392	2.31229e-05	0.0181255			1602	ID6050	0	0	0			1602	0.139063
	1603	ID5495	392	2.31229e-05	0.0181486			1603	ID6055	0	0	0			1603	0.139149
	1604	ID5800	392	2.31229e-05	0.0181717			1604	ID6056	0	0	0			1604	0.139236
	1605	ID6707	392	2.31229e-05	0.0181949			1605	ID6057	0	0	0			1605	0.139323
	1606	ID1580	393	2.31819e-05	0.018218			1606	ID6059	0	0	0			1606	0.13941
	1607	ID2575	393	2.31819e-05	0.0182412			1607	ID6062	0	0	0			1607	0.139497
	1608	ID5116	393	2.31819e-05	0.0182644			1608	ID6065	0	0	0			1608	0.139583
	1609	ID5248	393	2.31819e-05	0.0182876			1609	ID6066	0	0	0			1609	0.13967
	1610	ID5273	393	2.31819e-05	0.0183108			1610	ID6069	0	0	0			1610	0.139757
	1611	ID5400	393	2.31819e-05	0.018334			1611	ID6070	0	0	0			1611	0.139844
	1612	ID8577	393	2.31819e-05	0.0183571			1612	ID6071	0	0	0			1612	0.139931
	1613	ID9196	393	2.31819e-05	0.0183803			1613	ID6076	0	0	0			1613	0.140017
	1614	ID9371	393	2.31819e-05	0.0184035			1614	ID6079	0	0	0			1614	0.140104
	1615	ID10189	393	2.31819e-05	0.0184267			1615	ID6081	0	0	0			1615	0.140191
	1616	ID10776	393	2.31819e-05	0.0184499			1616	ID6085	0	0	0			1616	0.140278
	1617	ID9682	394	2.32408e-05	0.0184731			1617	ID6087	0	0	0			1617	0.140365
	1618	ID2579	395	2.32998e-05	0.0184964			1618	ID6088	0	0	0			1618	0.140451
	1619	ID3077	395	2.32998e-05	0.0185197			1619	ID6091	0	0	0			1619	0.140538
	1620	ID4522	395	2.32998e-05	0.018543			1620	ID6097	0	0	0			1620	0.140625
	1621	ID6921	395	2.32998e-05	0.0185663			1621	ID6105	0	0	0			1621	0.140712
	1622	ID6758	396	2.33588e-05	0.0185897			1622	ID6109	0	0	0			1622	0.140799
	1623	ID9102	396	2.33588e-05	0.018613			1623	ID6110	0	0	0			1623	0.140885
	1624	ID9764	396	2.33588e-05	0.0186364			1624	ID6115	0	0	0			1624	0.140972
	1625	ID6634	398	2.34768e-05	0.0186599			1625	ID6116	0	0	0			1625	0.141059
	1626	ID7387	398	2.34768e-05	0.0186833			1626	ID6119	0	0	0			1626	0.141146
	1627	ID10070	398	2.34768e-05	0.0187068			1627	ID6121	0	0	0			1627	0.141233
	1628	ID10119	398	2.34768e-05	0.0187303			1628	ID6123	0	0	0			1628	0.141319
	1629	ID248	399	2.35358e-05	0.0187538			1629	ID6133	0	0	0			1629	0.141406
	1630	ID437	399	2.35358e-05	0.0187774			1630	ID6143	0	0	0			1630	0.141493
	1631	ID3615	399	2.35358e-05	0.0188009			1631	ID6144	0	0	0			1631	0.14158
	1632	ID4475	399	2.35358e-05	0.0188244			1632	ID6148	0	0	0			1632	0.141667
	1633	ID5526	399	2.35358e-05	0.018848			1633	ID6152	0	0	0			1633	0.141753
	1634	ID8323	399	2.35358e-05	0.0188715			1634	ID6157	0	0	0			1634	0.14184
	1635	ID10148	399	2.35358e-05	0.018895			1635	ID6158	0	0	0			1635	0.141927
	1636	ID1564	400	2.35948e-05	0.0189186			1636	ID6162	0	0	0			1636	0.142014
	1637	ID1760	400	2.35948e-05	0.0189422			1637	ID6164	0	0	0			1637	0.142101
	1638	ID2201	400	2.35948e-05	0.0189658			1638	ID6169	0	0	0			1638	0.142187
	1639	ID5570	400	2.35948e-05	0.0189894			1639	ID6171	0	0	0			1639	0.142274
	1640	ID225	401	2.36538e-05	0.0190131			1640	ID6173	0	0	0			1640	0.142361
	1641	ID1449	401	2.36538e-05	0.0190367			1641	ID6174	0	0	0			1641	0.142448
	1642	ID3254	401	2.36538e-05	0.0190604			1642	ID6175	0	0	0			1642	0.142535
	1643	ID4282	401	2.36538e-05	0.019084			1643	ID6183	0	0	0			1643	0.142622
	1644	ID4360	401	2.36538e-05	0.0191077			1644	ID6187	0	0	0			1644	0.142708
	1645	ID4951	401	2.36538e-05	0.0191313			1645	ID6195	0	0	0			1645	0.142795
	1646	ID8113	401	2.36538e-05	0.019155			1646	ID6198	0	0	0			1646	0.142882
	1647	ID11072	401	2.36538e-05	0.0191787			1647	ID6199	0	0	0			1647	0.142969
	1648	ID144	402	2.37127e-05	0.0192024			1648	ID6202	0	0	0			1648	0.143056
	1649	ID1596	402	2.37127e-05	0.0192261			1649	ID6204	0	0	0			1649	0.143142
	1650	ID3192	402	2.37127e-05	0.0192498			1650	ID6206	0	0	0			1650	0.143229
	1651	ID3310	402	2.37127e-05	0.0192735			1651	ID6213	0	0	0			1651	0.143316
	1652	ID3568	402	2.37127e-05	0.0192972			1652	ID6216	0	0	0			1652	0.143403
	1653	ID5634	402	2.37127e-05	0.0193209			1653	ID6220	0	0	0			1653	0.14349
	1654	ID6445	402	2.37127e-05	0.0193446			1654	ID6222	0	0	0			1654	0.143576
	1655	ID6722	402	2.37127e-05	0.0193684			1655	ID6229	0	0	0			1655	0.143663
	1656	ID3797	403	2.37717e-05	0.0193921			1656	ID6235	0	0	0			1656	0.14375
	1657	ID7924	403	2.37717e-05	0.0194159			1657	ID6243	0	0	0			1657	0.143837
	1658	ID1789	404	2.38307e-05	0.0194397			1658	ID6244	0	0	0			1658	0.143924
	1659	ID5004	404	2.38307e-05	0.0194636			1659	ID6245	0	0	0			1659	0.14401
	1660	ID8742	404	2.38307e-05	0.0194874			1660	ID6252	0	0	0			1660	0.144097
	1661	ID4645	405	2.38897e-05	0.0195113			1661	ID6253	0	0	0			1661	0.144184
	1662	ID4933	405	2.38897e-05	0.0195352			1662	ID6255	0	0	0			1662	0.144271
	1663	ID5877	405	2.38897e-05	0.0195591			1663	ID6256	0	0	0			1663	0.144358
	1664	ID7365	405	2.38897e-05	0.0195829			1664	ID6260	0	0	0			1664	0.144444
	1665	ID3235	406	2.39487e-05	0.0196069			1665	ID6263	0	0	0			1665	0.144531
	1666	ID3713	406	2.39487e-05	0.0196308			1666	ID6264	0	0	0			1666	0.144618
	1667	ID7957	406	2.39487e-05	0.0196548			1667	ID6265	0	0	0			1667	0.144705
	1668	ID9247	406	2.39487e-05	0.0196787			1668	ID6273	0	0	0			1668	0.144792
	1669	ID9862	406	2.39487e-05	0.0197027			1669	ID6279	0	0	0			1669	0.144878
	1670	ID10749	406	2.39487e-05	0.0197266			1670	ID6280	0	0	0			1670	0.144965
	1671	ID11498	406	2.39487e-05	0.0197506			1671	ID6283	0	0	0			1671	0.145052
	1672	ID92	407	2.40077e-05	0.0197746			1672	ID6288	0	0	0			1672	0.145139
	1673	ID7444	407	2.40077e-05	0.0197986			1673	ID6290	0	0	0			1673	0.145226
	1674	ID203	408	2.40667e-05	0.0198227			1674	ID6296	0	0	0			1674	0.145313
	1675	ID1664	408	2.40667e-05	0.0198467			1675	ID6298	0	0	0			1675	0.145399
	1676	ID1713	408	2.40667e-05	0.0198708			1676	ID6302	0	0	0			1676	0.145486
	1677	ID1742	408	2.40667e-05	0.0198949			1677	ID6320	0	0	0			1677	0.145573
	1678	ID1812	408	2.40667e-05	0.0199189			1678	ID6324	0	0	0			1678	0.14566
	1679	ID2533	408	2.40667e-05	0.019943			1679	ID6327	0	0	0			1679	0.145747
	1680	ID3983	408	2.40667e-05	0.0199671			1680	ID6328	0	0	0			1680	0.145833
	1681	ID4237	408	2.40667e-05	0.0199911			1681	ID6329	0	0	0			1681	0.14592
	1682	ID6692	408	2.40667e-05	0.0200152			1682	ID6330	0	0	0			1682	0.146007
	1683	ID9669	408	2.40667e-05	0.0200393			1683	ID6331	0	0	0			1683	0.146094
	1684	ID3433	409	2.41256e-05	0.0200634			1684	ID6332	0	0	0			1684	0.146181
	1685	ID4877	409	2.41256e-05	0.0200875			1685	ID6333	0	0	0			1685	0.146267
	1686	ID7659	409	2.41256e-05	0.0201116			1686	ID6338	0	0	0			1686	0.146354
	1687	ID4911	410	2.41846e-05	0.0201358			1687	ID6339	0	0	0			1687	0.146441
	1688	ID5791	410	2.41846e-05	0.02016			1688	ID6340	0	0	0			1688	0.146528
	1689	ID7528	410	2.41846e-05	0.0201842			1689	ID6343	0	0	0			1689	0.146615
	1690	ID9333	410	2.41846e-05	0.0202084			1690	ID6349	0	0	0			1690	0.146701
	1691	ID1986	411	2.42436e-05	0.0202326			1691	ID6354	0	0	0			1691	0.146788
	1692	ID5582	411	2.42436e-05	0.0202569			1692	ID6356	0	0	0			1692	0.146875
	1693	ID7127	411	2.42436e-05	0.0202811			1693	ID6358	0	0	0			1693	0.146962
	1694	ID11231	411	2.42436e-05	0.0203054			1694	ID6362	0	0	0			1694	0.147049
	1695	ID6087	412	2.43026e-05	0.0203297			1695	ID6368	0	0	0			1695	0.147135
	1696	ID6386	412	2.43026e-05	0.020354			1696	ID6370	0	0	0			1696	0.147222
	1697	ID8378	412	2.43026e-05	0.0203783			1697	ID6373	0	0	0			1697	0.147309
	1698	ID9935	412	2.43026e-05	0.0204026			1698	ID6378	0	0	0			1698	0.147396
	1699	ID10090	412	2.43026e-05	0.0204269			1699	ID6379	0	0	0			1699	0.147483
	1700	ID561	413	2.43616e-05	0.0204512			1700	ID6380	0	0	0			1700	0.147569
	1701	ID1810	413	2.43616e-05	0.0204756			1701	ID6383	0	0	0			1701	0.147656
	1702	ID5605	413	2.43616e-05	0.0205			1702	ID6386	0	0	0			1702	0.147743
	1703	ID7826	413	2.43616e-05	0.0205243			1703	ID6392	0	0	0			1703	0.14783
	1704	ID10174	413	2.43616e-05	0.0205487			1704	ID6398	0	0	0			1704	0.147917
	1705	ID1242	414	2.44206e-05	0.0205731			1705	ID6403	0	0	0			1705	0.148003
	1706	ID2654	414	2.44206e-05	0.0205975			1706	ID6404	0	0	0			1706	0.14809
	1707	ID4092	414	2.44206e-05	0.0206219			1707	ID6421	0	0	0			1707	0.148177
	1708	ID4646	414	2.44206e-05	0.0206464			1708	ID6422	0	0	0			1708	0.148264
	1709	ID5664	414	2.44206e-05	0.0206708			1709	ID6424	0	0	0			1709	0.148351
	1710	ID8565	414	2.44206e-05	0.0206952			1710	ID6427	0	0	0			1710	0.148438
	1711	ID8569	414	2.44206e-05	0.0207196			1711	ID6429	0	0	0			1711	0.148524
	1712	ID10162	414	2.44206e-05	0.020744			1712	ID6439	0	0	0			1712	0.148611
	1713	ID423	415	2.44796e-05	0.0207685			1713	ID6441	0	0	0			1713	0.148698
	1714	ID1250	415	2.44796e-05	0.020793			1714	ID6442	0	0	0			1714	0.148785
	1715	ID1679	415	2.44796e-05	0.0208175			1715	ID6443	0	0	0			1715	0.148872
	1716	ID3681	415	2.44796e-05	0.020842			1716	ID6444	0	0	0			1716	0.148958
	1717	ID3879	415	2.44796e-05	0.0208664			1717	ID6446	0	0	0			1717	0.149045
	1718	ID4059	415	2.44796e-05	0.0208909			1718	ID6447	0	0	0			1718	0.149132
	1719	ID6626	415	2.44796e-05	0.0209154			1719	ID6451	0	0	0			1719	0.149219
	1720	ID7618	415	2.44796e-05	0.0209399			1720	ID6454	0	0	0			1720	0.149306
	1721	ID8213	415	2.44796e-05	0.0209644			1721	ID6455	0	0	0			1721	0.149392
	1722	ID8412	415	2.44796e-05	0.0209888			1722	ID6456	0	0	0			1722	0.149479
	1723	ID9934	415	2.44796e-05	0.0210133			1723	ID6470	0	0	0			1723	0.149566
	1724	ID2813	416	2.45386e-05	0.0210379			1724	ID6471	0	0	0			1724	0.149653
	1725	ID4945	416	2.45386e-05	0.0210624			1725	ID6472	0	0	0			1725	0.14974
	1726	ID6869	416	2.45386e-05	0.0210869			1726	ID6475	0	0	0			1726	0.149826
	1727	ID8267	416	2.45386e-05	0.0211115			1727	ID6478	0	0	0			1727	0.149913
	1728	ID9087	416	2.45386e-05	0.021136			1728	ID6483	0	0	0			1728	0.15
	1729	ID10895	416	2.45386e-05	0.0211606			1729	ID6484	0	0	0			1729	0.150087
	1730	ID10898	416	2.45386e-05	0.0211851			1730	ID6491	0	0	0			1730	0.150174
	1731	ID11430	416	2.45386e-05	0.0212096			1731	ID6503	0	0	0			1731	0.15026
	1732	ID3746	417	2.45975e-05	0.0212342			1732	ID6507	0	0	0			1732	0.150347
	1733	ID4133	417	2.45975e-05	0.0212588			1733	ID6509	0	0	0			1733	0.150434
	1734	ID5524	417	2.45975e-05	0.0212834			1734	ID6518	0	0	0			1734	0.150521
	1735	ID7095	418	2.46565e-05	0.0213081			1735	ID6519	0	0	0			1735	0.150608
	1736	ID7530	418	2.46565e-05	0.0213327			1736	ID6522	0	0	0			1736	0.150694
	1737	ID9369	418	2.46565e-05	0.0213574			1737	ID6530	0	0	0			1737	0.150781
	1738	ID11239	418	2.46565e-05	0.021382			1738	ID6531	0	0	0			1738	0.150868
	1739	ID1036	419	2.47155e-05	0.0214068			1739	ID6532	0	0	0			1739	0.150955
	1740	ID1740	419	2.47155e-05	0.0214315			1740	ID6533	0	0	0			1740	0.151042
	1741	ID2614	419	2.47155e-05	0.0214562			1741	ID6534	0	0	0			1741	0.151128
	1742	ID2764	419	2.47155e-05	0.0214809			1742	ID6540	0	0	0			1742	0.151215
	1743	ID6443	419	2.47155e-05	0.0215056			1743	ID6549	0	0	0			1743	0.151302
	1744	ID8642	419	2.47155e-05	0.0215303			1744	ID6552	0	0	0			1744	0.151389
	1745	ID11452	419	2.47155e-05	0.0215551			1745	ID6554	0	0	0			1745	0.151476
	1746	ID1736	420	2.47745e-05	0.0215798			1746	ID6556	0	0	0			1746	0.151562
	1747	ID5069	420	2.47745e-05	0.0216046			1747	ID6557	0	0	0			1747	0.151649
	1748	ID10822	420	2.47745e-05	0.0216294			1748	ID6560	0	0	0			1748	0.151736
	1749	ID2592	421	2.48335e-05	0.0216542			1749	ID6561	0	0	0			1749	0.151823
	1750	ID3224	421	2.48335e-05	0.021679			1750	ID6567	0	0	0			1750	0.15191
	1751	ID4424	421	2.48335e-05	0.0217039			1751	ID6578	0	0	0			1751	0.151997
	1752	ID7991	421	2.48335e-05	0.0217287			1752	ID6580	0	0	0			1752	0.152083
	1753	ID9465	421	2.48335e-05	0.0217535			1753	ID6581	0	0	0			1753	0.15217
	1754	ID9499	421	2.48335e-05	0.0217784			1754	ID6584	0	0	0			1754	0.152257
	1755	ID660	422	2.48925e-05	0.0218033			1755	ID6588	0	0	0			1755	0.152344
	1756	ID2369	422	2.48925e-05	0.0218282			1756	ID6593	0	0	0			1756	0.152431
	1757	ID2628	422	2.48925e-05	0.0218531			1757	ID6605	0	0	0			1757	0.152517
	1758	ID5048	422	2.48925e-05	0.021878			1758	ID6612	0	0	0			1758	0.152604
	1759	ID6076	423	2.49515e-05	0.0219029			1759	ID6613	0	0	0			1759	0.152691
	1760	ID9703	423	2.49515e-05	0.0219279			1760	ID6614	0	0	0			1760	0.152778
	1761	ID10423	423	2.49515e-05	0.0219528			1761	ID6619	0	0	0			1761	0.152865
	1762	ID2072	424	2.50105e-05	0.0219778			1762	ID6622	0	0	0			1762	0.152951
	1763	ID4620	424	2.50105e-05	0.0220028			1763	ID6624	0	0	0			1763	0.153038
	1764	ID7464	424	2.50105e-05	0.0220278			1764	ID6626	0	0	0			1764	0.153125
	1765	ID8379	424	2.50105e-05	0.0220528			1765	ID6628	0	0	0			1765	0.153212
	1766	ID2163	425	2.50694e-05	0.0220779			1766	ID6631	0	0	0			1766	0.153299
	1767	ID6235	425	2.50694e-05	0.022103			1767	ID6635	0	0	0			1767	0.153385
	1768	ID8551	425	2.50694e-05	0.0221281			1768	ID6637	0	0	0			1768	0.153472
	1769	ID9709	425	2.50694e-05	0.0221531			1769	ID6641	0	0	0			1769	0.153559
	1770	ID10502	425	2.50694e-05	0.0221782			1770	ID6644	0	0	0			1770	0.153646
	1771	ID663	426	2.51284e-05	0.0222033			1771	ID6645	0	0	0			1771	0.153733
	1772	ID1323	426	2.51284e-05	0.0222285			1772	ID6646	0	0	0			1772	0.153819
	1773	ID7693	426	2.51284e-05	0.0222536			1773	ID6651	0	0	0			1773	0.153906
	1774	ID7750	426	2.51284e-05	0.0222787			1774	ID6655	0	0	0			1774	0.153993
	1775	ID8583	426	2.51284e-05	0.0223038			1775	ID6657	0	0	0			1775	0.15408
	1776	ID11513	426	2.51284e-05	0.022329			1776	ID6658	0	0	0			1776	0.154167
	1777	ID7678	427	2.51874e-05	0.0223542			1777	ID6660	0	0	0			1777	0.154253
	1778	ID8162	427	2.51874e-05	0.0223793			1778	ID6663	0	0	0			1778	0.15434
	1779	ID9771	427	2.51874e-05	0.0224045			1779	ID6664	0	0	0			1779	0.154427
	1780	ID7282	428	2.52464e-05	0.0224298			1780	ID6668	0	0	0			1780	0.154514
	1781	ID7635	428	2.52464e-05	0.022455			1781	ID6669	0	0	0			1781	0.154601
	1782	ID8128	428	2.52464e-05	0.0224803			1782	ID6670	0	0	0			1782	0.154688
	1783	ID11107	428	2.52464e-05	0.0225055			1783	ID6671	0	0	0			1783	0.154774
	1784	ID11216	428	2.52464e-05	0.0225308			1784	ID6673	0	0	0			1784	0.154861
	1785	ID11327	428	2.52464e-05	0.022556			1785	ID6676	0	0	0			1785	0.154948
	1786	ID1993	429	2.53054e-05	0.0225813			1786	ID6679	0	0	0			1786	0.155035
	1787	ID2471	429	2.53054e-05	0.0226066			1787	ID6686	0	0	0			1787	0.155122
	1788	ID3124	429	2.53054e-05	0.0226319			1788	ID6688	0	0	0			1788	0.155208
	1789	ID5488	429	2.53054e-05	0.0226572			1789	ID6689	0	0	0			1789	0.155295
	1790	ID10355	429	2.53054e-05	0.0226825			1790	ID6691	0	0	0			1790	0.155382
	1791	ID61	430	2.53644e-05	0.0227079			1791	ID6692	0	0	0			1791	0.155469
	1792	ID5097	430	2.53644e-05	0.0227333			1792	ID6698	0	0	0			1792	0.155556
	1793	ID8389	430	2.53644e-05	0.0227586			1793	ID6704	0	0	0			1793	0.155642
	1794	ID11477	430	2.53644e-05	0.022784			1794	ID6706	0	0	0			1794	0.155729
	1795	ID4530	431	2.54234e-05	0.0228094			1795	ID6708	0	0	0			1795	0.155816
	1796	ID7830	431	2.54234e-05	0.0228348			1796	ID6711	0	0	0			1796	0.155903
	1797	ID10054	431	2.54234e-05	0.0228603			1797	ID6712	0	0	0			1797	0.15599
	1798	ID11312	431	2.54234e-05	0.0228857			1798	ID6716	0	0	0			1798	0.156076
	1799	ID4081	432	2.54823e-05	0.0229112			1799	ID6720	0	0	0			1799	0.156163
	1800	ID7469	432	2.54823e-05	0.0229366			1800	ID6722	0	0	0			1800	0.15625
	1801	ID8197	432	2.54823e-05	0.0229621			1801	ID6723	0	0	0			1801	0.156337
	1802	ID2826	433	2.55413e-05	0.0229877			1802	ID6724	0	0	0			1802	0.156424
	1803	ID512	434	2.56003e-05	0.0230133			1803	ID6725	0	0	0			1803	0.15651
	1804	ID1756	434	2.56003e-05	0.0230389			1804	ID6740	0	0	0			1804	0.156597
	1805	ID5660	434	2.56003e-05	0.0230645			1805	ID6746	0	0	0			1805	0.156684
	1806	ID8031	434	2.56003e-05	0.0230901			1806	ID6748	0	0	0			1806	0.156771
	1807	ID8521	434	2.56003e-05	0.0231157			1807	ID6752	0	0	0			1807	0.156858
	1808	ID9835	434	2.56003e-05	0.0231413			1808	ID6756	0	0	0			1808	0.156944
	1809	ID10217	434	2.56003e-05	0.0231669			1809	ID6758	0	0	0			1809	0.157031
	1810	ID11418	434	2.56003e-05	0.0231925			1810	ID6764	0	0	0			1810	0.157118
	1811	ID6036	435	2.56593e-05	0.0232181			1811	ID6765	0	0	0			1811	0.157205
	1812	ID7286	435	2.56593e-05	0.0232438			1812	ID6766	0	0	0			1812	0.157292
	1813	ID8269	435	2.56593e-05	0.0232695			1813	ID6772	0	0	0			1813	0.157378
	1814	ID9692	435	2.56593e-05	0.0232951			1814	ID6773	0	0	0			1814	0.157465
	1815	ID1282	436	2.57183e-05	0.0233208			1815	ID6778	0	0	0			1815	0.157552
	1816	ID7119	436	2.57183e-05	0.0233465			1816	ID6779	0	0	0			1816	0.157639
	1817	ID8600	436	2.57183e-05	0.0233723			1817	ID6784	0	0	0			1817	0.157726
	1818	ID10112	436	2.57183e-05	0.023398			1818	ID6786	0	0	0			1818	0.157812
	1819	ID10211	436	2.57183e-05	0.0234237			1819	ID6789	0	0	0			1819	0.157899
	1820	ID11046	436	2.57183e-05	0.0234494			1820	ID6795	0	0	0			1820	0.157986
	1821	ID10026	437	2.57773e-05	0.0234752			1821	ID6800	0	0	0			1821	0.158073
	1822	ID6519	438	2.58363e-05	0.023501			1822	ID6801	0	0	0			1822	0.15816
	1823	ID909	439	2.58953e-05	0.0235269			1823	ID6803	0	0	0			1823	0.158247
	1824	ID3884	439	2.58953e-05	0.0235528			1824	ID6805	0	0	0			1824	0.158333
	1825	ID4288	439	2.58953e-05	0.0235787			1825	ID6806	0	0	0			1825	0.15842
	1826	ID4743	439	2.58953e-05	0.0236046			1826	ID6812	0	0	0			1826	0.158507
	1827	ID8899	439	2.58953e-05	0.0236305			1827	ID6815	0	0	0			1827	0.158594
	1828	ID3142	440	2.59542e-05	0.0236565			1828	ID6818	0	0	0			1828	0.158681
	1829	ID4227	440	2.59542e-05	0.0236824			1829	ID6819	0	0	0			1829	0.158767
	1830	ID5011	440	2.59542e-05	0.0237084			1830	ID6822	0	0	0			1830	0.158854
	1831	ID6894	440	2.59542e-05	0.0237343			1831	ID6823	0	0	0			1831	0.158941
	1832	ID603	441	2.60132e-05	0.0237603			1832	ID6825	0	0	0			1832	0.159028
	1833	ID2494	441	2.60132e-05	0.0237864			1833	ID6827	0	0	0			1833	0.159115
	1834	ID6889	442	2.60722e-05	0.0238124			1834	ID6829	0	0	0			1834	0.159201
	1835	ID8439	442	2.60722e-05	0.0238385			1835	ID6834	0	0	0			1835	0.159288
	1836	ID9670	442	2.60722e-05	0.0238646			1836	ID6844	0	0	0			1836	0.159375
	1837	ID9923	442	2.60722e-05	0.0238906			1837	ID6851	0	0	0			1837	0.159462
	1838	ID10032	442	2.60722e-05	0.0239167			1838	ID6853	0	0	0			1838	0.159549
	1839	ID10	443	2.61312e-05	0.0239428			1839	ID6854	0	0	0			1839	0.159635
	1840	ID6042	443	2.61312e-05	0.023969			1840	ID6855	0	0	0			1840	0.159722
	1841	ID3361	444	2.61902e-05	0.0239952			1841	ID6856	0	0	0			1841	0.159809
	1842	ID3506	445	2.62492e-05	0.0240214			1842	ID6866	0	0	0			1842	0.159896
	1843	ID7267	445	2.62492e-05	0.0240477			1843	ID6869	0	0	0			1843	0.159983
	1844	ID7694	445	2.62492e-05	0.0240739			1844	ID6870	0	0	0			1844	0.160069
	1845	ID10569	445	2.62492e-05	0.0241002			1845	ID6872	0	0	0			1845	0.160156
	1846	ID11343	445	2.62492e-05	0.0241264			1846	ID6875	0	0	0			1846	0.160243
	1847	ID5814	446	2.63082e-05	0.0241527			1847	ID6879	0	0	0			1847	0.16033
	1848	ID6581	446	2.63082e-05	0.024179			1848	ID6882	0	0	0			1848	0.160417
	1849	ID8089	446	2.63082e-05	0.0242053			1849	ID6884	0	0	0			1849	0.160503
	1850	ID9131	446	2.63082e-05	0.0242316			1850	ID6892	0	0	0			1850	0.16059
	1851	ID9756	446	2.63082e-05	0.024258			1851	ID6899	0	0	0			1851	0.160677
	1852	ID3966	447	2.63671e-05	0.0242843			1852	ID6901	0	0	0			1852	0.160764
	1853	ID6105	447	2.63671e-05	0.0243107			1853	ID6910	0	0	0			1853	0.160851
	1854	ID11287	447	2.63671e-05	0.0243371			1854	ID6911	0	0	0			1854	0.160938
	1855	ID961	448	2.64261e-05	0.0243635			1855	ID6920	0	0	0			1855	0.161024
	1856	ID3692	448	2.64261e-05	0.0243899			1856	ID6925	0	0	0			1856	0.161111
	1857	ID5940	448	2.64261e-05	0.0244163			1857	ID6929	0	0	0			1857	0.161198
	1858	ID7869	448	2.64261e-05	0.0244428			1858	ID6930	0	0	0			1858	0.161285
	1859	ID8870	448	2.64261e-05	0.0244692			1859	ID6933	0	0	0			1859	0.161372
	1860	ID2102	449	2.64851e-05	0.0244957			1860	ID6937	0	0	0			1860	0.161458
	1861	ID4025	449	2.64851e-05	0.0245222			1861	ID6938	0	0	0			1861	0.161545
	1862	ID4991	449	2.64851e-05	0.0245486			1862	ID6940	0	0	0			1862	0.161632
	1863	ID7473	449	2.64851e-05	0.0245751			1863	ID6942	0	0	0			1863	0.161719
	1864	ID23	450	2.65441e-05	0.0246017			1864	ID6943	0	0	0			1864	0.161806
	1865	ID948	450	2.65441e-05	0.0246282			1865	ID6945	0	0	0			1865	0.161892
	1866	ID5463	450	2.65441e-05	0.0246548			1866	ID6951	0	0	0			1866	0.161979
	1867	ID8617	450	2.65441e-05	0.0246813			1867	ID6956	0	0	0			1867	0.162066
	1868	ID11369	450	2.65441e-05	0.0247078			1868	ID6959	0	0	0			1868	0.162153
	1869	ID108	451	2.66031e-05	0.0247345			1869	ID6963	0	0	0			1869	0.16224
	1870	ID2284	451	2.66031e-05	0.0247611			1870	ID6964	0	0	0			1870	0.162326
	1871	ID3952	451	2.66031e-05	0.0247877			1871	ID6966	0	0	0			1871	0.162413
	1872	ID4347	451	2.66031e-05	0.0248143			1872	ID6973	0	0	0			1872	0.1625
	1873	ID5405	451	2.66031e-05	0.0248409			1873	ID6974	0	0	0			1873	0.162587
	1874	ID6274	451	2.66031e-05	0.0248675			1874	ID6980	0	0	0			1874	0.162674
	1875	ID6773	451	2.66031e-05	0.0248941			1875	ID6989	0	0	0			1875	0.16276
	1876	ID4543	452	2.66621e-05	0.0249207			1876	ID6994	0	0	0			1876	0.162847
	1877	ID7726	452	2.66621e-05	0.0249474			1877	ID7004	0	0	0			1877	0.162934
	1878	ID11458	452	2.66621e-05	0.0249741			1878	ID7011	0	0	0			1878	0.163021
	1879	ID520	453	2.67211e-05	0.0250008			1879	ID7013	0	0	0			1879	0.163108
	1880	ID1613	453	2.67211e-05	0.0250275			1880	ID7015	0	0	0			1880	0.163194
	1881	ID2227	453	2.67211e-05	0.0250542			1881	ID7028	0	0	0			1881	0.163281
	1882	ID2432	453	2.67211e-05	0.0250809			1882	ID7033	0	0	0			1882	0.163368
	1883	ID5376	453	2.67211e-05	0.0251077			1883	ID7034	0	0	0			1883	0.163455
	1884	ID11110	453	2.67211e-05	0.0251344			1884	ID7038	0	0	0			1884	0.163542
	1885	ID352	454	2.67801e-05	0.0251612			1885	ID7046	0	0	0			1885	0.163628
	1886	ID4540	454	2.67801e-05	0.0251879			1886	ID7050	0	0	0			1886	0.163715
	1887	ID5151	454	2.67801e-05	0.0252147			1887	ID7051	0	0	0			1887	0.163802
	1888	ID6039	454	2.67801e-05	0.0252415			1888	ID7055	0	0	0			1888	0.163889
	1889	ID6367	454	2.67801e-05	0.0252683			1889	ID7058	0	0	0			1889	0.163976
	1890	ID6664	454	2.67801e-05	0.0252951			1890	ID7060	0	0	0			1890	0.164062
	1891	ID6813	454	2.67801e-05	0.0253218			1891	ID7065	0	0	0			1891	0.164149
	1892	ID7551	454	2.67801e-05	0.0253486			1892	ID7068	0	0	0			1892	0.164236
	1893	ID7911	454	2.67801e-05	0.0253754			1893	ID7071	0	0	0			1893	0.164323
	1894	ID9799	454	2.67801e-05	0.0254022			1894	ID7073	0	0	0			1894	0.16441
	1895	ID2985	455	2.6839e-05	0.025429			1895	ID7074	0	0	0			1895	0.164497
	1896	ID5697	455	2.6839e-05	0.0254559			1896	ID7076	0	0	0			1896	0.164583
	1897	ID7685	455	2.6839e-05	0.0254827			1897	ID7078	0	0	0			1897	0.16467
	1898	ID104	456	2.6898e-05	0.0255096			1898	ID7083	0	0	0			1898	0.164757
	1899	ID435	456	2.6898e-05	0.0255365			1899	ID7086	0	0	0			1899	0.164844
	1900	ID1412	456	2.6898e-05	0.0255634			1900	ID7095	0	0	0			1900	0.164931
	1901	ID1508	456	2.6898e-05	0.0255903			1901	ID7107	0	0	0			1901	0.165017
	1902	ID3423	456	2.6898e-05	0.0256172			1902	ID7111	0	0	0			1902	0.165104
	1903	ID3498	456	2.6898e-05	0.0256441			1903	ID7112	0	0	0			1903	0.165191
	1904	ID3809	456	2.6898e-05	0.025671			1904	ID7115	0	0	0			1904	0.165278
	1905	ID4387	456	2.6898e-05	0.0256979			1905	ID7116	0	0	0			1905	0.165365
	1906	ID6508	456	2.6898e-05	0.0257248			1906	ID7120	0	0	0			1906	0.165451
	1907	ID6819	456	2.6898e-05	0.0257517			1907	ID7122	0	0	0			1907	0.165538
	1908	ID10815	456	2.6898e-05	0.0257786			1908	ID7125	0	0	0			1908	0.165625
	1909	ID805	457	2.6957e-05	0.0258055			1909	ID7132	0	0	0			1909	0.165712
	1910	ID5586	457	2.6957e-05	0.0258325			1910	ID7136	0	0	0			1910	0.165799
	1911	ID3962	458	2.7016e-05	0.0258595			1911	ID7145	0	0	0			1911	0.165885
	1912	ID4361	458	2.7016e-05	0.0258865			1912	ID7146	0	0	0			1912	0.165972
	1913	ID8468	458	2.7016e-05	0.0259135			1913	ID7149	0	0	0			1913	0.166059
	1914	ID10909	458	2.7016e-05	0.0259406			1914	ID7153	0	0	0			1914	0.166146
	1915	ID11001	458	2.7016e-05	0.0259676			1915	ID7154	0	0	0			1915	0.166233
	1916	ID3215	459	2.7075e-05	0.0259946			1916	ID7157	0	0	0			1916	0.166319
	1917	ID5927	459	2.7075e-05	0.0260217			1917	ID7158	0	0	0			1917	0.166406
	1918	ID8047	459	2.7075e-05	0.0260488			1918	ID7162	0	0	0			1918	0.166493
	1919	ID1677	460	2.7134e-05	0.0260759			1919	ID7169	0	0	0			1919	0.16658
	1920	ID2109	460	2.7134e-05	0.0261031			1920	ID7170	0	0	0			1920	0.166667
	1921	ID10628	460	2.7134e-05	0.0261302			1921	ID7173	0	0	0			1921	0.166753
	1922	ID2625	461	2.7193e-05	0.0261574			1922	ID7179	0	0	0			1922	0.16684
	1923	ID6658	461	2.7193e-05	0.0261846			1923	ID7182	0	0	0			1923	0.166927
	1924	ID7070	461	2.7193e-05	0.0262118			1924	ID7190	0	0	0			1924	0.167014
	1925	ID7438	461	2.7193e-05	0.026239			1925	ID7203	0	0	0			1925	0.167101
	1926	ID8769	461	2.7193e-05	0.0262662			1926	ID7205	0	0	0			1926	0.167187
	1927	ID174	462	2.7252e-05	0.0262934			1927	ID7208	0	0	0			1927	0.167274
	1928	ID1367	462	2.7252e-05	0.0263207			1928	ID7212	0	0	0			1928	0.167361
	1929	ID3678	463	2.73109e-05	0.026348			1929	ID7214	0	0	0			1929	0.167448
	1930	ID5913	463	2.73109e-05	0.0263753			1930	ID7221	0	0	0			1930	0.167535
	1931	ID6774	463	2.73109e-05	0.0264026			1931	ID7225	0	0	0			1931	0.167622
	1932	ID9625	463	2.73109e-05	0.0264299			1932	ID7231	0	0	0			1932	0.167708
	1933	ID52	464	2.73699e-05	0.0264573			1933	ID7233	0	0	0			1933	0.167795
	1934	ID1447	464	2.73699e-05	0.0264847			1934	ID7239	0	0	0			1934	0.167882
	1935	ID6856	464	2.73699e-05	0.026512			1935	ID7252	0	0	0			1935	0.167969
	1936	ID1432	465	2.74289e-05	0.0265395			1936	ID7254	0	0	0			1936	0.168056
	1937	ID8613	465	2.74289e-05	0.0265669			1937	ID7262	0	0	0			1937	0.168142
	1938	ID9044	465	2.74289e-05	0.0265943			1938	ID7263	0	0	0			1938	0.168229
	1939	ID9876	465	2.74289e-05	0.0266217			1939	ID7264	0	0	0			1939	0.168316
	1940	ID11165	465	2.74289e-05	0.0266492			1940	ID7266	0	0	0			1940	0.168403
	1941	ID206	466	2.74879e-05	0.0266767			1941	ID7268	0	0	0			1941	0.16849
	1942	ID1238	466	2.74879e-05	0.0267041			1942	ID7270	0	0	0			1942	0.168576
	1943	ID2420	466	2.74879e-05	0.0267316			1943	ID7271	0	0	0			1943	0.168663
	1944	ID3859	466	2.74879e-05	0.0267591			1944	ID7273	0	0	0			1944	0.16875
	1945	ID6560	466	2.74879e-05	0.0267866			1945	ID7286	0	0	0			1945	0.168837
	1946	ID8513	466	2.74879e-05	0.0268141			1946	ID7293	0	0	0			1946	0.168924
	1947	ID10981	466	2.74879e-05	0.0268416			1947	ID7299	0	0	0			1947	0.16901
	1948	ID1252	467	2.75469e-05	0.0268691			1948	ID7302	0	0	0			1948	0.169097
	1949	ID2812	467	2.75469e-05	0.0268967			1949	ID7312	0	0	0			1949	0.169184
	1950	ID9389	467	2.75469e-05	0.0269242			1950	ID7323	0	0	0			1950	0.169271
	1951	ID10040	467	2.75469e-05	0.0269518			1951	ID7324	0	0	0			1951	0.169358
	1952	ID10789	467	2.75469e-05	0.0269793			1952	ID7325	0	0	0			1952	0.169444
	1953	ID2294	468	2.76059e-05	0.0270069			1953	ID7334	0	0	0			1953	0.169531
	1954	ID5957	468	2.76059e-05	0.0270345			1954	ID7340	0	0	0			1954	0.169618
	1955	ID6252	468	2.76059e-05	0.0270621			1955	ID7343	0	0	0			1955	0.169705
	1956	ID6847	468	2.76059e-05	0.0270897			1956	ID7346	0	0	0			1956	0.169792
	1957	ID8426	468	2.76059e-05	0.0271173			1957	ID7354	0	0	0			1957	0.169878
	1958	ID9693	468	2.76059e-05	0.027145			1958	ID7357	0	0	0			1958	0.169965
	1959	ID11104	468	2.76059e-05	0.0271726			1959	ID7359	0	0	0			1959	0.170052
	1960	ID506	469	2.76649e-05	0.0272002			1960	ID7370	0	0	0			1960	0.170139
	1961	ID1204	469	2.76649e-05	0.0272279			1961	ID7372	0	0	0			1961	0.170226
	1962	ID2452	470	2.77238e-05	0.0272556			1962	ID7373	0	0	0			1962	0.170313
	1963	ID4221	470	2.77238e-05	0.0272833			1963	ID7378	0	0	0			1963	0.170399
	1964	ID5502	470	2.77238e-05	0.0273111			1964	ID7380	0	0	0			1964	0.170486
	1965	ID7437	470	2.77238e-05	0.0273388			1965	ID7384	0	0	0			1965	0.170573
	1966	ID3103	471	2.77828e-05	0.0273666			1966	ID7392	0	0	0			1966	0.17066
	1967	ID4894	471	2.77828e-05	0.0273943			1967	ID7393	0	0	0			1967	0.170747
	1968	ID6872	471	2.77828e-05	0.0274221			1968	ID7396	0	0	0			1968	0.170833
	1969	ID844	472	2.78418e-05	0.02745			1969	ID7399	0	0	0			1969	0.17092
	1970	ID2238	472	2.78418e-05	0.0274778			1970	ID7404	0	0	0			1970	0.171007
	1971	ID1795	473	2.79008e-05	0.0275057			1971	ID7406	0	0	0			1971	0.171094
	1972	ID1901	473	2.79008e-05	0.0275336			1972	ID7409	0	0	0			1972	0.171181
	1973	ID1942	473	2.79008e-05	0.0275615			1973	ID7413	0	0	0			1973	0.171267
	1974	ID7797	473	2.79008e-05	0.0275894			1974	ID7416	0	0	0			1974	0.171354
	1975	ID8395	473	2.79008e-05	0.0276173			1975	ID7417	0	0	0			1975	0.171441
	1976	ID1124	474	2.79598e-05	0.0276453			1976	ID7419	0	0	0			1976	0.171528
	1977	ID2237	474	2.79598e-05	0.0276732			1977	ID7420	0	0	0			1977	0.171615
	1978	ID9373	474	2.79598e-05	0.0277012			1978	ID7421	0	0	0			1978	0.171701
	1979	ID11202	474	2.79598e-05	0.0277292			1979	ID7424	0	0	0			1979	0.171788
	1980	ID3229	475	2.80188e-05	0.0277572			1980	ID7437	0	0	0			1980	0.171875
	1981	ID4112	475	2.80188e-05	0.0277852			1981	ID7439	0	0	0			1981	0.171962
	1982	ID4822	475	2.80188e-05	0.0278132			1982	ID7440	0	0	0			1982	0.172049
	1983	ID7261	475	2.80188e-05	0.0278412			1983	ID7444	0	0	0			1983	0.172135
	1984	ID7682	475	2.80188e-05	0.0278693			1984	ID7446	0	0	0			1984	0.172222
	1985	ID8304	475	2.80188e-05	0.0278973			1985	ID7447	0	0	0			1985	0.172309
	1986	ID10529	475	2.80188e-05	0.0279253			1986	ID7448	0	0	0			1986	0.172396
	1987	ID6580	476	2.80778e-05	0.0279534			1987	ID7451	0	0	0			1987	0.172483
	1988	ID8637	476	2.80778e-05	0.0279814			1988	ID7453	0	0	0			1988	0.172569
	1989	ID9365	476	2.80778e-05	0.0280095			1989	ID7457	0	0	0			1989	0.172656
	1990	ID10778	476	2.80778e-05	0.0280376			1990	ID7458	0	0	0			1990	0.172743
	1991	ID2688	477	2.81368e-05	0.0280657			1991	ID7464	0	0	0			1991	0.17283
	1992	ID3188	477	2.81368e-05	0.0280939			1992	ID7468	0	0	0			1992	0.172917
	1993	ID5665	477	2.81368e-05	0.028122			1993	ID7469	0	0	0			1993	0.173003
	1994	ID9179	477	2.81368e-05	0.0281501			1994	ID7474	0	0	0			1994	0.17309
	1995	ID4961	478	2.81957e-05	0.0281783			1995	ID7476	0	0	0			1995	0.173177
	1996	ID6781	478	2.81957e-05	0.0282065			1996	ID7477	0	0	0			1996	0.173264
	1997	ID264	479	2.82547e-05	0.0282348			1997	ID7478	0	0	0			1997	0.173351
	1998	ID4031	479	2.82547e-05	0.028263			1998	ID7482	0	0	0			1998	0.173437
[truncated: 9,522 more rows]

## Sheet: Fig.4
4b	Coverage	MP	MP(10x)	1F 1st			4c	Year	In vivo DNA storage(Kbps)
	5	0.000260417	0.000260417	8.68056e-05				2007	0.25
	10	0	0	0				2017	14.56
	15	8.68056e-05	8.68056e-05	8.68056e-05				2019	2.448
	20	0	0	0				This work(509)	97.728
	25	8.68056e-05	8.68056e-05	0				This work(11520)	2304
	30	8.68056e-05	0	8.68056e-05
	35	8.68056e-05	0	0
	40	0	0	0
	45	8.68056e-05	0	8.68056e-05
	50	8.68056e-05	8.68056e-05	0
	55	0.000260417	8.68056e-05	0
	60	0	0	0
	65	8.68056e-05	0	0
	70	0.000173611	0	0
	75	0.000520833	0	8.68056e-05
	80	0.000434028	8.68056e-05	8.68056e-05
	85	0.000434028	8.68056e-05	0
	90	0.000260417	0	0
	95	0.000434028	0.000260417	8.68056e-05
	100	0.000607639	0.000260417	8.68056e-05
	105	0.000954861	0.000260417	0
	110	0.000954861	8.68056e-05	8.68056e-05
	115	0.00112847	0.000260417	8.68056e-05
	120	0.00112847	0	0
	125	0.00208333	0.000434028	0
	130	0.00182292	0	8.68056e-05
	135	0.00251736	0.000260417	0
	140	0.00295139	8.68056e-05	8.68056e-05
	145	0.00286458	8.68056e-05	0
	150	0.00295139	0.000260417	0.000173611
	155	0.00329861	0.000260417	0
	160	0.00329861	0.000173611	0
	165	0.00373264	8.68056e-05	0.000260417
	170	0.00355903	0	0.000173611
	175	0.00434028	8.68056e-05	0.000173611
	180	0.00572917	0.000173611	0.000260417
	185	0.00494792	0.000173611	0.000173611
	190	0.00546875	8.68056e-05	8.68056e-05
	195	0.00668403	0.000173611	0.000347222
	200	0.00625	8.68056e-05	0.000173611
	205	0.00590278	8.68056e-05	0
	210	0.00815972	0.000173611	0
	215	0.00737847	0	8.68056e-05
	220	0.00815972	0.000173611	8.68056e-05
	225	0.00859375	0.000173611	0.000173611
	230	0.00954861	0	8.68056e-05
	235	0.0108507	0	0
	240	0.0078125	0	0.000173611
	245	0.00876736	0	8.68056e-05
	250	0.00894097	8.68056e-05	0.000260417
	255	0.00989583	0	8.68056e-05
	260	0.00980903	0.000173611	0.000173611
	265	0.00963542	8.68056e-05	8.68056e-05
	270	0.00954861	0	0
	275	0.0101563	0	0.000173611
	280	0.00911458	0	0.000173611
	285	0.0114583	0	8.68056e-05
	290	0.0110243	8.68056e-05	0
	295	0.0105903	0	8.68056e-05
	300	0.0122396	0	0.000260417
	305	0.0105903	0	0.000260417
	310	0.0111111	0	0.000173611
	315	0.0111111	8.68056e-05	8.68056e-05
	320	0.0107639	0	8.68056e-05
	325	0.0115451	0	0
	330	0.0111111	0	0
	335	0.0121528	0	0
	340	0.0113715	0	8.68056e-05
	345	0.00928819	8.68056e-05	0.000173611
	350	0.0105903	0	0
	355	0.00946181	0	0
	360	0.00998264	0	8.68056e-05
	365	0.0101563	0	0.000173611
	370	0.0105903	0	0
	375	0.00911458	0	0.000173611
	380	0.0108507	0	8.68056e-05
	385	0.00954861	0	0
	390	0.0110243	0	8.68056e-05
	395	0.0101563	0	8.68056e-05
	400	0.0105035	0	8.68056e-05
	405	0.00954861	0	0.000173611
	410	0.00807292	0	8.68056e-05
	415	0.00868056	0	0.000173611
	420	0.0108507	0	0.000173611
	425	0.00807292	0	8.68056e-05
	430	0.009375	0	0
	435	0.00798611	0	8.68056e-05
	440	0.0102431	0	8.68056e-05
	445	0.00850694	0	8.68056e-05
	450	0.00633681	8.68056e-05	0
	455	0.00868056		0
	460	0.00885417		0
	465	0.00859375		0.000173611
	470	0.00737847		8.68056e-05
	475	0.00642361		0
	480	0.00763889		0
	485	0.00850694		0
	490	0.00720486		8.68056e-05
	495	0.00642361		0
	500	0.00815972		8.68056e-05
	505	0.00694444		0
	510	0.00625		8.68056e-05
	515	0.00642361		8.68056e-05
	520	0.00694444		0
	525	0.00581597		0
	530	0.00685764		0
	535	0.00685764		8.68056e-05
	540	0.00581597		0
	545	0.00590278		0
	550	0.00529514		0
	555	0.00607639		0
	560	0.00381944		0
	565	0.00451389		0
	570	0.00572917		0
	575	0.00564236		0
	580	0.00529514		0
	585	0.00572917		0
	590	0.00503472		0
	595	0.00520833		0
	600	0.00434028		0
	605	0.00529514		0
	610	0.00512153		0
	615	0.00520833		0
	620	0.00434028		0
	625	0.00451389		0
	630	0.00390625		8.68056e-05
	635	0.00373264		0
	640	0.00477431		0
	645	0.00407986		8.68056e-05
	650	0.00434028		0
	655	0.00451389		0
	660	0.00407986		0
	665	0.00321181		0
	670	0.00538194		0
	675	0.00416667		0
	680	0.00364583		0
	685	0.00321181		0
	690	0.00407986		0
	695	0.00355903		0
	700	0.003125		0
	705	0.00225694		0
	710	0.00269097		0
	715	0.00321181		0
	720	0.00269097		0
	725	0.00338542		0
	730	0.00355903		0
	735	0.00321181		8.68056e-05
	740	0.00303819		0
	745	0.00251736		0
	750	0.00286458		0
	755	0.00217014		0
	760	0.00269097		0
	765	0.00338542		0
	770	0.00243056		0
	775	0.00164931		0
	780	0.00225694		8.68056e-05
	785	0.00190972		0
	790	0.00217014		0
	795	0.00260417		0
	800	0.00182292		0
	805	0.00208333		0
	810	0.00182292		0
	815	0.00260417		0
	820	0.00130208		0
	825	0.00243056		8.68056e-05
	830	0.00208333		0
	835	0.00208333		0
	840	0.00234375		0
	845	0.00269097		0
	850	0.00147569		0
	855	0.00199653		0
	860	0.00199653		8.68056e-05
	865	0.00138889		8.68056e-05
	870	0.00199653		0
	875	0.00234375		0
	880	0.000868056		0
	885	0.00121528		0
	890	0.00190972		0
	895	0.00173611		0
	900	0.00190972		0
	905	0.00182292		0
	910	0.00130208		0
	915	0.0015625		0
	920	0.000954861		0
	925	0.00190972		0
	930	0.00112847		0
	935	0.000868056		0
	940	0.00104167		0
	945	0.00138889		0
	950	0.0015625		0
	955	0.000954861		0
	960	0.00078125		0
	965	0.00078125		0
	970	0.00130208		0
	975	0.00112847		0
	980	0.00138889		0
	985	0.00130208		0
	990	0.000868056		0
	995	0.000694444		0
	1000	0.000694444		0
	1005	0.00078125		0
	1010	0.000694444		0
	1015	0.000868056		0
	1020	0.00121528		0
	1025	0.00112847		0
	1030	0.00104167		0
	1035	0.000607639		0
	1040	0.000954861		0
	1045	0.00078125		0
	1050	0.000434028		0
	1055	0.00121528		0
	1060	0.00078125		0
	1065	0.00078125		8.68056e-05
	1070	0.000868056
	1075	0.000694444
	1080	0.00078125
	1085	0.000694444
	1090	0.000607639
	1095	0.000347222
	1100	0.00104167
	1105	0.000434028
	1110	0.000954861
	1115	0.000954861
	1120	0.000347222
	1125	0.000954861
	1130	0.00104167
	1135	0.000607639
	1140	0.000694444
	1145	0.000347222
	1150	0.000434028
	1155	0.000347222
	1160	0.000173611
	1165	0.000954861
	1170	0.000347222
	1175	0.000173611
	1180	0.000260417
	1185	0.000347222
	1190	0.000694444
	1195	0.000607639
	1200	0.000520833
	1205	0.000173611
	1210	0.000347222
	1215	0.000434028
	1220	0.000347222
	1225	0.000434028
	1230	0.000434028
	1235	0.000607639
	1240	0.000434028
	1245	0.000173611
	1250	0.000694444
	1255	0.000607639
	1260	0
	1265	0.000347222
	1270	0.000434028
	1275	0.000694444
	1280	0
	1285	0.000347222
	1290	8.68056e-05
	1295	0.000173611
	1300	0.000347222
	1305	0.000260417
	1310	8.68056e-05
	1315	0.000347222
	1320	0.000520833
	1325	0.000260417
	1330	0.000260417
	1335	0.000260417
	1340	0.000173611
	1345	0.000260417
	1350	0.000434028
	1355	0.000173611
	1360	0.000434028
	1365	0.000260417
	1370	0.000173611
	1375	0.000434028
	1380	0.000694444
	1385	8.68056e-05
	1390	0
	1395	8.68056e-05
	1400	0.000434028
	1405	0.000173611
	1410	0.000347222
	1415	8.68056e-05
	1420	0.000260417
	1425	8.68056e-05
	1430	0.000260417
	1435	0.000260417
	1440	0.000607639
	1445	0
	1450	0.000173611
	1455	8.68056e-05
	1460	0
	1465	0
	1470	0.000173611
	1475	0.000173611
	1480	8.68056e-05
	1485	0.000173611
	1490	8.68056e-05
	1495	0
	1500	0.000173611
	1505	0.000260417
	1510	0.000173611
	1515	8.68056e-05
	1520	0.000260417
	1525	8.68056e-05
	1530	8.68056e-05
	1535	0
	1540	0.000260417
	1545	0
	1550	0.000173611
	1555	0.000173611
	1560	0
	1565	8.68056e-05
	1570	0
	1575	0.000260417
	1580	0.000173611
	1585	8.68056e-05
	1590	0
	1595	8.68056e-05
	1600	8.68056e-05
	1605	0.000260417
	1610	0.000173611
	1615	0.000260417
	1620	8.68056e-05
	1625	8.68056e-05
	1630	8.68056e-05
	1635	8.68056e-05
	1640	8.68056e-05
	1645	0
	1650	0.000173611
	1655	0
	1660	0
	1665	0
	1670	0
	1675	0
	1680	0
	1685	0.000347222
	1690	8.68056e-05
	1695	0
	1700	8.68056e-05
	1705	0.000173611
	1710	8.68056e-05
	1715	0
	1720	0
	1725	0
	1730	0.000260417
	1735	8.68056e-05
	1740	8.68056e-05
	1745	8.68056e-05
	1750	8.68056e-05
	1755	8.68056e-05
	1760	0.000173611
	1765	0
	1770	0
	1775	0
	1780	0
	1785	8.68056e-05
	1790	0
	1795	0
	1800	0.000173611
	1805	8.68056e-05
	1810	0
	1815	0.000173611
	1820	0.000173611
	1825	0
	1830	0
	1835	0
	1840	0
	1845	0
	1850	0
	1855	0
	1860	8.68056e-05
	1865	8.68056e-05
	1870	0
	1875	8.68056e-05
	1880	0
	1885	0
	1890	0
	1895	0
	1900	8.68056e-05
	1905	8.68056e-05
	1910	8.68056e-05
	1915	0
	1920	0
	1925	0
	1930	0
	1935	0
	1940	0
	1945	0
	1950	0
	1955	8.68056e-05
	1960	0
	1965	8.68056e-05
	1970	8.68056e-05
	1975	0
	1980	0
	1985	8.68056e-05
	1990	8.68056e-05
	1995	0
	2000	8.68056e-05
	2005	0
	2010	0
	2015	0
	2020	0
	2025	0
	2030	8.68056e-05
	2035	8.68056e-05
	2040	0
	2045	0.000173611
	2050	0
	2055	0
	2060	8.68056e-05
	2065	0
	2070	0
	2075	0
	2080	0
	2085	0
	2090	0
	2095	0
	2100	0
	2105	8.68056e-05
	2110	0
	2115	0
	2120	0
	2125	0
	2130	8.68056e-05
	2135	8.68056e-05
	2140	8.68056e-05
	2145	0
	2150	0
	2155	0
	2160	0
	2165	0
	2170	0
	2175	0
	2180	0
	2185	8.68056e-05
	2190	0
	2195	0
	2200	0
	2205	0
	2210	0
	2215	0
	2220	0
	2225	0
	2230	0
	2235	0
	2240	0
	2245	0
	2250	0
	2255	0
	2260	0
	2265	0
	2270	0
	2275	0
	2280	0
	2285	0
	2290	0
	2295	0
	2300	0
	2305	0
	2310	0
	2315	0
	2320	0
	2325	0
	2330	8.68056e-05
	2335	0
	2340	0
	2345	0
	2350	0
	2355	0
	2360	0
	2365	0
	2370	0
	2375	0
	2380	0
	2385	0
	2390	0
	2395	0
	2400	0
	2405	0
	2410	0
	2415	0
	2420	0
	2425	0
	2430	0
	2435	0
	2440	0
	2445	0
	2450	0
	2455	0
	2460	0
	2465	0
	2470	0
	2475	0
	2480	0
	2485	0
	2490	0
	2495	0
	2500	0
	2505	0
	2510	0
	2515	0
	2520	0
	2525	0
	2530	0
	2535	8.68056e-05
	2540	0
	2545	0
	2550	0
	2555	0
	2560	8.68056e-05
	2565	0
	2570	0
	2575	0
	2580	0
	2585	0
	2590	0
	2595	0
	2600	0
	2605	0
	2610	0
	2615	0
	2620	0
	2625	0
	2630	0
	2635	0
	2640	0
	2645	0
	2650	0
	2655	0
	2660	0
	2665	0
	2670	8.68056e-05
	2675	0
	2680	0
	2685	0
	2690	0
	2695	0
	2700	8.68056e-05
	2705	8.68056e-05
	2710	0
	2715	0
	2720	0
	2725	0
	2730	0
	2735	0
	2740	0
	2745	0
	2750	0
	2755	0
	2760	0
	2765	0
	2770	0
	2775	0
	2780	0
	2785	0
	2790	0
	2795	0
	2800	0
	2805	0
	2810	0
	2815	0
	2820	0
	2825	0
	2830	0
	2835	0
	2840	0
	2845	0
	2850	0
	2855	0
	2860	0
	2865	8.68056e-05
	2870	8.68056e-05
	2875	0
	2880	0
	2885	0
	2890	0
	2895	0
	2900	0
	2905	0
	2910	0
	2915	0
	2920	0
	2925	0
	2930	0
	2935	0
	2940	0
	2945	0
	2950	0
	2955	0
	2960	0
	2965	0
	2970	0
	2975	0
	2980	0
	2985	0
	2990	0
	2995	0
	3000	0
	3005	0
	3010	0
	3015	0
	3020	0
	3025	0
	3030	0
	3035	0
	3040	0
	3045	0
	3050	0
	3055	0
	3060	0
	3065	0
	3070	0
	3075	0
	3080	0
	3085	0
	3090	0
	3095	0
	3100	0
	3105	0
	3110	0
	3115	0
	3120	0
	3125	0
	3130	0
	3135	0
	3140	0
	3145	0
	3150	0
	3155	0
	3160	0
	3165	0
	3170	0
	3175	0
	3180	0
	3185	0
	3190	0
	3195	0
	3200	0
	3205	0
	3210	0
	3215	0
	3220	0
	3225	0
	3230	0
	3235	0
	3240	0
	3245	0
	3250	0
	3255	0
	3260	0
	3265	0
	3270	0
	3275	0
	3280	0
	3285	0
	3290	0
	3295	0
	3300	0
	3305	0
	3310	0
	3315	0
	3320	0
	3325	0
	3330	0
	3335	0
	3340	0
	3345	0
	3350	0
	3355	0
	3360	0
	3365	0
	3370	0
	3375	0
	3380	0
	3385	0
	3390	0
	3395	0
	3400	0
	3405	0
	3410	0
	3415	0
	3420	0
	3425	0
	3430	0
	3435	0
	3440	0
	3445	0
	3450	0
	3455	0
	3460	0
	3465	0
	3470	0
	3475	0
	3480	0
	3485	0
	3490	0
	3495	0
	3500	0
	3505	0
	3510	0
	3515	0
	3520	0
	3525	0
	3530	0
	3535	0
	3540	0
	3545	0
	3550	0
	3555	0
	3560	0
	3565	0
	3570	0
	3575	0
	3580	0
	3585	0
	3590	0
	3595	0
	3600	0
	3605	0
	3610	0
	3615	0
	3620	8.68056e-05

## Sheet: Table 1
Table		Substitution(nt)			Mean	Genomic contamination read
	1F 1st	0.00763773	0.00765666	0.00762323	0.00763921	0.0010804
		Indel(nt)			Mean
		0.000308367	0.000307078	0.000308897	0.000308114
		Substitution(nt)			Mean
	1F 5th	0.00645877	0.00644366	0.00644138	0.00644794	0.000792589
		Indel(nt)			Mean
		0.000293557	0.00029717	0.000297372	0.000296033
		Substitution(nt)			Mean
	3F 1st	0.00483257	0.00485573	0.00483763	0.00484198	0.000672875
		Indel(nt)			Mean
		0.000318629	0.000315247	0.000316932	0.000316936
		Substitution(nt)			Mean
	3F 5th	0.00852637	0.00855536	0.008525	0.00853558	0.00113974
		Indel(nt)			Mean
		0.000335787	0.000335224	0.000335183	0.000335398
		Substitution(nt)			Mean
	Master Pool	0.00211549	0.00213266	0.00212561	0.00212459	0
		Indel(nt)			Mean
		0.000400753	0.000403076	0.000401877	0.000401902

## Sheet: SM Fig.11
	1F	Substitution			Mean		Indel			Mean
	1nt	0.248171	0.247025	0.247624	0.247607		0.249058	0.248525	0.248716	0.248766
	2nt	0.123486	0.123826	0.124112	0.123808		0.0485752	0.0485289	0.0487882	0.0486308
	3nt	0.0625562	0.0626739	0.0624499	0.06256		0.00715975	0.00701151	0.0070251	0.00706546
	4nt	0.0333339	0.0333916	0.0333082	0.0333446		0.00142116	0.00137612	0.00143085	0.00140938
	5nt	0.0186699	0.018766	0.018522	0.0186526		0.000430444	0.000469699	0.000437567	0.000445903
	6nt	0.0110827	0.0111439	0.0112125	0.0111464		0.000183763	0.000164894	0.000178231	0.000175629
	7nt	0.00699396	0.00704349	0.00695301	0.00699682		7.98968e-05	8.19476e-05	8.11051e-05	8.09831e-05
	8nt	0.00460205	0.00464703	0.00458294	0.00461067		4.09471e-05	3.29789e-05	3.60467e-05	3.66576e-05
	9nt	0.00312696	0.00303306	0.00304995	0.00306999		9.9871e-06	1.49904e-05	1.60208e-05	1.36661e-05
	10nt	0.00211826	0.00217461	0.00215479	0.00214922		3.99484e-06	7.99488e-06	3.00389e-06	4.99787e-06
	＞10nt	0.00620199	0.00617305	0.006173	0.00618268		4.99355e-06	3.99744e-06	7.00908e-06	5.33336e-06
	Total	0.00788796	0.00789234	0.00788071	0.007887		0.00248537	0.00247785	0.00248378	0.00248234
	3F	Substitution			Mean		Indel			Mean
	1nt	0.238809	0.239242	0.239383	0.239144		0.251238	0.251491	0.251995	0.251574
	2nt	0.102397	0.102521	0.102526	0.102481		0.0491839	0.0489368	0.0492455	0.0491221
	3nt	0.0464076	0.046391	0.0464421	0.0464136		0.00755454	0.00760324	0.00750015	0.00755264
	4nt	0.0227246	0.0229426	0.0226815	0.0227829		0.00126525	0.00123139	0.0012752	0.00125728
	5nt	0.0122907	0.0122579	0.0121679	0.0122388		0.000334802	0.000358822	0.000335051	0.000342892
	6nt	0.00713778	0.00714846	0.0071871	0.00715778		0.000204879	0.000218892	0.000216033	0.000213268
	7nt	0.00461028	0.00441981	0.00448769	0.00450592		9.39445e-05	0.000103949	0.000109017	0.000102303
	8nt	0.00295425	0.00298552	0.00292045	0.00295341		8.19516e-05	6.99654e-05	7.2011e-05	7.46427e-05
	9nt	0.0020298	0.00218592	0.00210432	0.00210668		5.69663e-05	4.39782e-05	4.70072e-05	4.93173e-05
	10nt	0.00137419	0.00138332	0.00141122	0.00138957		9.99409e-07	3.99802e-06	7.00107e-06	3.9995e-06
	＞10nt	0.00412456	0.00422691	0.00420064	0.00418404		9.99409e-07	9.99505e-07	1.00015e-06	9.99689e-07
	Total	0.00609032	0.00611201	0.00609735	0.00609989		0.00251429	0.00251339	0.0025196	0.00251576
	5F	Substitution			Mean		Indel			Mean
	1nt	0.246551	0.24599	0.245887	0.246142		0.217653	0.217486	0.217109	0.217416
	2nt	0.117953	0.118137	0.117724	0.117938		0.041106	0.0411572	0.041091	0.0411181
	3nt	0.0585929	0.0585622	0.0584794	0.0585448		0.00734586	0.00750931	0.00736779	0.00740765
	4nt	0.03086	0.0311614	0.0306853	0.0309022		0.00111867	0.00119221	0.00111041	0.00114043
	5nt	0.0173989	0.017374	0.0174393	0.0174041		0.000310909	0.000334058	0.000336215	0.000327061
	6nt	0.0105159	0.0105048	0.0104815	0.0105008		0.000293914	0.000299052	0.000300299	0.000297755
	7nt	0.00668405	0.00677418	0.00660657	0.00668826		0.000188945	0.000196034	0.000186564	0.000190514
	8nt	0.00437472	0.00437476	0.00439074	0.00438008		3.69892e-05	3.70064e-05	3.49184e-05	3.63047e-05
	9nt	0.00306011	0.00303553	0.00304688	0.00304751		2.3993e-05	1.7003e-05	1.99534e-05	2.03164e-05
	10nt	0.00211138	0.00203935	0.002141	0.00209725		5.99825e-06	4.0007e-06	5.98602e-06	5.32832e-06
	＞10nt	0.00644012	0.0063151	0.00637012	0.00637511		4.49869e-05	4.40077e-05	4.48951e-05	4.46299e-05
	Total	0.00759954	0.00758695	0.00757538	0.00758729		0.00218576	0.00219129	0.00218305	0.0021867

[truncated: 12 more sheets: SM Fig.12&13, SM Fig.14, SM Fig.15, SM Fig.17, SM Fig.18, SM Fig.19, SM Fig.20, SM Fig.21, SM Fig.22&23, SM Fig.24, SM Table2, SM Table 3]
